# Supplementary material for: Co-expression network analysis identifies gonad- and embryo-associated protein modules in the sentinel species Gammarus fossarum
Source: Sci Rep. 2019 May 27;9:7862. doi: 10.1038/s41598-019-44203-5 (PMC6536538; doi:10.1038/s41598-019-44203-5)
Supplement: Supplementary file 2 — Supplementary Document 2 [file 41598_2019_44203_MOESM2_ESM.xml]

<?xml version="1.0" encoding="UTF-8"?>
<?mso-application progid="Excel.Sheet"?><Workbook xmlns:o="urn:schemas-microsoft-com:office:office" xmlns:x="urn:schemas-microsoft-com:office:excel" xmlns:html="http://www.w3.org/TR/REC-html40" xmlns:ss="urn:schemas-microsoft-com:office:spreadsheet">
 <DocumentProperties xmlns="urn:schemas-microsoft-com:office:office">
  <Author>Degli-Esposti Davide</Author>
  <LastAuthor>Degli-Esposti Davide</LastAuthor>
  <LastPrinted>2019-01-31T14:17:42Z</LastPrinted>
  <Created>2018-07-30T13:56:27Z</Created>
  <LastSaved>2019-01-31T14:17:05Z</LastSaved>
  <Company>IRSTEA</Company>
  <Version>16.00</Version>
 </DocumentProperties>
 <OfficeDocumentSettings xmlns="urn:schemas-microsoft-com:office:office">
  <AllowPNG/>
 </OfficeDocumentSettings>
 <ExcelWorkbook xmlns="urn:schemas-microsoft-com:office:excel">
  <WindowHeight>13100</WindowHeight>
  <WindowWidth>28800</WindowWidth>
  <WindowTopX>0</WindowTopX>
  <WindowTopY>0</WindowTopY>
  <ProtectStructure>False</ProtectStructure>
  <ProtectWindows>False</ProtectWindows>
 </ExcelWorkbook>
 <Styles>
  <Style ss:ID="Default" ss:Name="Normal">
   <Alignment ss:Vertical="Bottom"/>
   <Borders/>
   <Font ss:FontName="Calibri" x:Family="Swiss" ss:Size="11" ss:Color="#000000"/>
   <Interior/>
   <NumberFormat/>
   <Protection/>
  </Style>
  <Style ss:ID="s62">
   <Font ss:FontName="Calibri" x:Family="Swiss" ss:Size="11" ss:Color="#000000" ss:Bold="1"/>
  </Style>
  <Style ss:ID="s63">
   <Font ss:FontName="Calibri" x:Family="Swiss" ss:Size="11" ss:Color="#000000" ss:Bold="1"/>
   <NumberFormat ss:Format="0.000"/>
  </Style>
  <Style ss:ID="s64">
   <Font ss:FontName="Calibri" x:Family="Swiss" ss:Size="11" ss:Color="#000000" ss:Bold="1"/>
   <NumberFormat ss:Format="Fixed"/>
  </Style>
  <Style ss:ID="s65">
   <NumberFormat ss:Format="Scientific"/>
  </Style>
  <Style ss:ID="s66">
   <NumberFormat ss:Format="0.000"/>
  </Style>
  <Style ss:ID="s67">
   <NumberFormat ss:Format="Fixed"/>
  </Style>
  <Style ss:ID="s68">
   <Interior/>
  </Style>
  <Style ss:ID="s69">
   <Font ss:FontName="Calibri" x:Family="Swiss" ss:Size="11" ss:Color="#000000" ss:Bold="1"/>
   <Interior/>
  </Style>
  <Style ss:ID="s71">
   <Font ss:FontName="Calibri" x:Family="Swiss" ss:Size="11"/>
  </Style>
  <Style ss:ID="s72">
   <Font ss:FontName="Calibri" x:Family="Swiss" ss:Size="11" ss:Bold="1"/>
  </Style>
  <Style ss:ID="s73">
   <Font ss:FontName="Calibri" x:Family="Swiss" ss:Size="11" ss:Color="#FF0000"/>
  </Style>
  <Style ss:ID="s74">
   <Font ss:FontName="Calibri" x:Family="Swiss" ss:Size="11" ss:Color="#000000"/>
  </Style>
  <Style ss:ID="s75">
   <Font ss:FontName="Calibri" x:Family="Swiss" ss:Size="11" ss:Color="#000000"/>
   <NumberFormat ss:Format="Scientific"/>
  </Style>
  <Style ss:ID="s76">
   <Font ss:FontName="Calibri" x:Family="Swiss" ss:Size="11" ss:Color="#000000"/>
   <NumberFormat ss:Format="0.000"/>
  </Style>
  <Style ss:ID="s77">
   <Font ss:FontName="Calibri" x:Family="Swiss" ss:Size="11" ss:Color="#000000"/>
   <NumberFormat ss:Format="Fixed"/>
  </Style>
  <Style ss:ID="s81">
   <Alignment ss:Vertical="Center"/>
   <Font ss:FontName="Times New Roman" x:Family="Roman" ss:Size="11" ss:Color="#000000"/>
  </Style>
 </Styles>
 <Worksheet ss:Name="Feuil7">
  <Table ss:ExpandedColumnCount="1" ss:ExpandedRowCount="2" x:FullColumns="1" x:FullRows="1" ss:DefaultColumnWidth="60" ss:DefaultRowHeight="14.5">
   <Row>
    <Cell ss:StyleID="s81"><ss:Data ss:Type="String" xmlns="http://www.w3.org/TR/REC-html40"><Font html:Color="#000000">Co-expression network analysis identifies gonad- and embryo-associated protein modules in the sentinel species </Font><I><Font html:Color="#000000">Gammarus fossarum</Font></I><Font html:Color="#000000">.</Font><I><Font html:Color="#000000"> </Font></I></ss:Data></Cell>
   </Row>
   <Row ss:Height="16">
    <Cell ss:StyleID="s81"><ss:Data ss:Type="String" xmlns="http://www.w3.org/TR/REC-html40"><Font html:Color="#000000">Davide Degli Esposti</Font><Sup><Font html:Color="#000000">1</Font></Sup><Font html:Color="#000000">, Christine Almunia</Font><Sup><Font html:Color="#000000">2</Font></Sup><Font html:Color="#000000">, Marc-Antoine Guery</Font><Sup><Font html:Color="#000000">1</Font></Sup><Font html:Color="#000000">, Natacha Koenig</Font><Sup><Font html:Color="#000000">1</Font></Sup><Font html:Color="#000000">, Jean Armengaud</Font><Sup><Font html:Color="#000000">2</Font></Sup><Font html:Color="#000000">, Arnaud Chaumot</Font><Sup><Font html:Color="#000000">1</Font></Sup><Font html:Color="#000000">, Olivier Geffard</Font><Sup><Font html:Color="#000000">1</Font></Sup></ss:Data></Cell>
   </Row>
  </Table>
  <WorksheetOptions xmlns="urn:schemas-microsoft-com:office:excel">
   <PageSetup>
    <Header x:Margin="0.3"/>
    <Footer x:Margin="0.3"/>
    <PageMargins x:Bottom="0.75" x:Left="0.7" x:Right="0.7" x:Top="0.75"/>
   </PageSetup>
   <Print>
    <ValidPrinterInfo/>
    <PaperSizeIndex>9</PaperSizeIndex>
    <HorizontalResolution>600</HorizontalResolution>
    <VerticalResolution>600</VerticalResolution>
   </Print>
   <Selected/>
   <Panes>
    <Pane>
     <Number>3</Number>
     <ActiveRow>13</ActiveRow>
     <ActiveCol>3</ActiveCol>
    </Pane>
   </Panes>
   <ProtectObjects>False</ProtectObjects>
   <ProtectScenarios>False</ProtectScenarios>
  </WorksheetOptions>
 </Worksheet>
 <Worksheet ss:Name="network-proteins">
  <Names>
   <NamedRange ss:Name="_FilterDatabase" ss:RefersTo="=&apos;network-proteins&apos;!R1C1:R1C20" ss:Hidden="1"/>
  </Names>
  <Table ss:ExpandedColumnCount="20" ss:ExpandedRowCount="376" x:FullColumns="1" x:FullRows="1" ss:DefaultColumnWidth="60" ss:DefaultRowHeight="14.5">
   <Column ss:Index="2" ss:AutoFitWidth="0" ss:Width="97"/>
   <Column ss:AutoFitWidth="0" ss:Width="82.5"/>
   <Column ss:AutoFitWidth="0" ss:Width="99"/>
   <Column ss:AutoFitWidth="0" ss:Width="87"/>
   <Column ss:AutoFitWidth="0" ss:Width="80.5"/>
   <Column ss:AutoFitWidth="0" ss:Width="79"/>
   <Column ss:AutoFitWidth="0" ss:Width="330"/>
   <Column ss:AutoFitWidth="0" ss:Width="337.5"/>
   <Column ss:AutoFitWidth="0" ss:Width="176.5"/>
   <Column ss:AutoFitWidth="0" ss:Width="68"/>
   <Column ss:Index="19" ss:AutoFitWidth="0" ss:Width="83.5"/>
   <Row ss:AutoFitHeight="0" ss:StyleID="s62">
    <Cell><Data ss:Type="String">Contig</Data><NamedCell ss:Name="_FilterDatabase"/></Cell>
    <Cell><Data ss:Type="String">swissprot_ACC</Data><NamedCell ss:Name="_FilterDatabase"/></Cell>
    <Cell><Data ss:Type="String">Gene_symbol</Data><NamedCell ss:Name="_FilterDatabase"/></Cell>
    <Cell><Data ss:Type="String">NCBInr_ACC</Data><NamedCell ss:Name="_FilterDatabase"/></Cell>
    <Cell><Data ss:Type="String">%Identities</Data><NamedCell ss:Name="_FilterDatabase"/></Cell>
    <Cell><Data ss:Type="String">Align.length</Data><NamedCell ss:Name="_FilterDatabase"/></Cell>
    <Cell><Data ss:Type="String">Expect</Data><NamedCell ss:Name="_FilterDatabase"/></Cell>
    <Cell><Data ss:Type="String">Name</Data><NamedCell ss:Name="_FilterDatabase"/></Cell>
    <Cell><Data ss:Type="String">GO_BP</Data><NamedCell ss:Name="_FilterDatabase"/></Cell>
    <Cell><Data ss:Type="String">Organism</Data><NamedCell ss:Name="_FilterDatabase"/></Cell>
    <Cell><Data ss:Type="String">Module</Data><NamedCell ss:Name="_FilterDatabase"/></Cell>
    <Cell ss:StyleID="s63"><Data ss:Type="String">kTotal</Data><NamedCell ss:Name="_FilterDatabase"/></Cell>
    <Cell ss:StyleID="s63"><Data ss:Type="String">kWithin</Data><NamedCell ss:Name="_FilterDatabase"/></Cell>
    <Cell ss:StyleID="s63"><Data ss:Type="String">kOut</Data><NamedCell ss:Name="_FilterDatabase"/></Cell>
    <Cell ss:StyleID="s63"><Data ss:Type="String">kDiff</Data><NamedCell ss:Name="_FilterDatabase"/></Cell>
    <Cell ss:StyleID="s64"><Data ss:Type="String">MEblue</Data><NamedCell ss:Name="_FilterDatabase"/></Cell>
    <Cell ss:StyleID="s64"><Data ss:Type="String">MEbrown</Data><NamedCell ss:Name="_FilterDatabase"/></Cell>
    <Cell ss:StyleID="s64"><Data ss:Type="String">MEgrey</Data><NamedCell ss:Name="_FilterDatabase"/></Cell>
    <Cell ss:StyleID="s64"><Data ss:Type="String">MEturquoise</Data><NamedCell ss:Name="_FilterDatabase"/></Cell>
    <Cell ss:StyleID="s64"><Data ss:Type="String">MEyellow</Data><NamedCell ss:Name="_FilterDatabase"/></Cell>
   </Row>
   <Row ss:AutoFitHeight="0">
    <Cell><Data ss:Type="String">201834_fr4</Data></Cell>
    <Cell><Data ss:Type="String">-</Data></Cell>
    <Cell><Data ss:Type="String">-</Data></Cell>
    <Cell><Data ss:Type="String">XP_018025391.1</Data></Cell>
    <Cell><Data ss:Type="Number">31.3</Data></Cell>
    <Cell><Data ss:Type="Number">83</Data></Cell>
    <Cell ss:StyleID="s65"><Data ss:Type="Number">2</Data></Cell>
    <Cell><Data ss:Type="String">PREDICTED: uncharacterized protein LOC108680968 </Data></Cell>
    <Cell><Data ss:Type="String">-</Data></Cell>
    <Cell><Data ss:Type="String">Hyalella azteca</Data></Cell>
    <Cell><Data ss:Type="String">yellow</Data></Cell>
    <Cell ss:StyleID="s66"><Data ss:Type="Number">1.9677759374642301</Data></Cell>
    <Cell ss:StyleID="s66"><Data ss:Type="Number">1.85823365732026</Data></Cell>
    <Cell ss:StyleID="s66"><Data ss:Type="Number">0.10954228014397201</Data></Cell>
    <Cell ss:StyleID="s66"><Data ss:Type="Number">1.74869137717629</Data></Cell>
    <Cell ss:StyleID="s67"><Data ss:Type="Number">-0.13191270064195601</Data></Cell>
    <Cell ss:StyleID="s67"><Data ss:Type="Number">-0.24523013148935899</Data></Cell>
    <Cell ss:StyleID="s67"><Data ss:Type="Number">1.4381907147032099E-2</Data></Cell>
    <Cell ss:StyleID="s67"><Data ss:Type="Number">-0.27469007136881401</Data></Cell>
    <Cell ss:StyleID="s67"><Data ss:Type="Number">0.86831476504854099</Data></Cell>
   </Row>
   <Row ss:AutoFitHeight="0">
    <Cell><Data ss:Type="String">139091_fr5</Data></Cell>
    <Cell><Data ss:Type="String">Q08696</Data></Cell>
    <Cell><Data ss:Type="String">mst101(2)</Data></Cell>
    <Cell><Data ss:Type="String">XP_004034754.1</Data></Cell>
    <Cell><Data ss:Type="Number">23.8</Data></Cell>
    <Cell><Data ss:Type="Number">126</Data></Cell>
    <Cell ss:StyleID="s65"><Data ss:Type="Number">0.89</Data></Cell>
    <Cell><Data ss:Type="String">hypothetical protein IMG5_114780 </Data></Cell>
    <Cell><Data ss:Type="String">sperm axoneme assembly [GO:0007288]</Data></Cell>
    <Cell><Data ss:Type="String">Ichthyophthirius multifiliis</Data></Cell>
    <Cell><Data ss:Type="String">grey</Data></Cell>
    <Cell ss:StyleID="s66"><Data ss:Type="Number">2.0326782596444901</Data></Cell>
    <Cell ss:StyleID="s66"><Data ss:Type="Number">1.05510965234879</Data></Cell>
    <Cell ss:StyleID="s66"><Data ss:Type="Number">0.97756860729569395</Data></Cell>
    <Cell ss:StyleID="s66"><Data ss:Type="Number">7.7541045053099097E-2</Data></Cell>
    <Cell ss:StyleID="s67"><Data ss:Type="Number">-0.45457316316128299</Data></Cell>
    <Cell ss:StyleID="s67"><Data ss:Type="Number">0.24222986115518599</Data></Cell>
    <Cell ss:StyleID="s67"><Data ss:Type="Number">0.662811241741185</Data></Cell>
    <Cell ss:StyleID="s67"><Data ss:Type="Number">0.63657474108438405</Data></Cell>
    <Cell ss:StyleID="s67"><Data ss:Type="Number">-0.15004566248582299</Data></Cell>
   </Row>
   <Row ss:AutoFitHeight="0">
    <Cell><Data ss:Type="String">2745_fr2</Data></Cell>
    <Cell><Data ss:Type="String">Q5UQ25</Data></Cell>
    <Cell><Data ss:Type="String">L204</Data></Cell>
    <Cell><Data ss:Type="String">XP_018027795.1</Data></Cell>
    <Cell><Data ss:Type="Number">29</Data></Cell>
    <Cell><Data ss:Type="Number">162</Data></Cell>
    <Cell ss:StyleID="s65"><Data ss:Type="Number">0.56000000000000005</Data></Cell>
    <Cell><Data ss:Type="String">PREDICTED: uncharacterized protein LOC108683030 </Data></Cell>
    <Cell><Data ss:Type="String">neural tube development [GO:0021915]</Data></Cell>
    <Cell><Data ss:Type="String">Hyalella azteca</Data></Cell>
    <Cell><Data ss:Type="String">grey</Data></Cell>
    <Cell ss:StyleID="s66"><Data ss:Type="Number">0.21669646676593801</Data></Cell>
    <Cell ss:StyleID="s66"><Data ss:Type="Number">1.4193206497956699E-3</Data></Cell>
    <Cell ss:StyleID="s66"><Data ss:Type="Number">0.21527714611614199</Data></Cell>
    <Cell ss:StyleID="s66"><Data ss:Type="Number">-0.21385782546634699</Data></Cell>
    <Cell ss:StyleID="s67"><Data ss:Type="Number">0.46000991449642897</Data></Cell>
    <Cell ss:StyleID="s67"><Data ss:Type="Number">-0.238368252158906</Data></Cell>
    <Cell ss:StyleID="s67"><Data ss:Type="Number">-0.32606828434782598</Data></Cell>
    <Cell ss:StyleID="s67"><Data ss:Type="Number">-0.27099147029557902</Data></Cell>
    <Cell ss:StyleID="s67"><Data ss:Type="Number">-0.19492221218723299</Data></Cell>
   </Row>
   <Row ss:AutoFitHeight="0">
    <Cell><Data ss:Type="String">64_fr5</Data></Cell>
    <Cell><Data ss:Type="String">-</Data></Cell>
    <Cell><Data ss:Type="String">-</Data></Cell>
    <Cell><Data ss:Type="String">XP_010791165.1</Data></Cell>
    <Cell><Data ss:Type="Number">42</Data></Cell>
    <Cell><Data ss:Type="Number">50</Data></Cell>
    <Cell ss:StyleID="s65"><Data ss:Type="Number">0.28999999999999998</Data></Cell>
    <Cell><Data ss:Type="String">PREDICTED: proline-rich extensin-like protein EPR1 isoform X2 </Data></Cell>
    <Cell><Data ss:Type="String">-</Data></Cell>
    <Cell><Data ss:Type="String">Notothenia coriiceps</Data></Cell>
    <Cell><Data ss:Type="String">blue</Data></Cell>
    <Cell ss:StyleID="s66"><Data ss:Type="Number">7.4177258659448997</Data></Cell>
    <Cell ss:StyleID="s66"><Data ss:Type="Number">6.7229770086147003</Data></Cell>
    <Cell ss:StyleID="s66"><Data ss:Type="Number">0.69474885733020098</Data></Cell>
    <Cell ss:StyleID="s66"><Data ss:Type="Number">6.0282281512845</Data></Cell>
    <Cell ss:StyleID="s67"><Data ss:Type="Number">0.87075204278346996</Data></Cell>
    <Cell ss:StyleID="s67"><Data ss:Type="Number">-0.53341967774864796</Data></Cell>
    <Cell ss:StyleID="s67"><Data ss:Type="Number">-0.69716122588615304</Data></Cell>
    <Cell ss:StyleID="s67"><Data ss:Type="Number">-0.60643154854939696</Data></Cell>
    <Cell ss:StyleID="s67"><Data ss:Type="Number">-0.29420843460450302</Data></Cell>
   </Row>
   <Row ss:AutoFitHeight="0">
    <Cell><Data ss:Type="String">151942_fr2</Data></Cell>
    <Cell><Data ss:Type="String">B1L0T0</Data></Cell>
    <Cell><Data ss:Type="String">pheS</Data></Cell>
    <Cell><Data ss:Type="String">WP_007549125.1</Data></Cell>
    <Cell><Data ss:Type="Number">23.4</Data></Cell>
    <Cell><Data ss:Type="Number">192</Data></Cell>
    <Cell ss:StyleID="s65"><Data ss:Type="Number">7.4999999999999997E-2</Data></Cell>
    <Cell><Data ss:Type="String">MULTISPECIES: hypothetical protein </Data></Cell>
    <Cell><Data ss:Type="String">RNA splicing [GO:0008380]</Data></Cell>
    <Cell><Data ss:Type="String">Wolbachia</Data></Cell>
    <Cell><Data ss:Type="String">grey</Data></Cell>
    <Cell ss:StyleID="s66"><Data ss:Type="Number">0.124405381824002</Data></Cell>
    <Cell ss:StyleID="s66"><Data ss:Type="Number">1.2922559643150099E-2</Data></Cell>
    <Cell ss:StyleID="s66"><Data ss:Type="Number">0.111482822180851</Data></Cell>
    <Cell ss:StyleID="s66"><Data ss:Type="Number">-9.8560262537701407E-2</Data></Cell>
    <Cell ss:StyleID="s67"><Data ss:Type="Number">-0.27086564766251298</Data></Cell>
    <Cell ss:StyleID="s67"><Data ss:Type="Number">0.24900167026199399</Data></Cell>
    <Cell ss:StyleID="s67"><Data ss:Type="Number">0.31511163497563499</Data></Cell>
    <Cell ss:StyleID="s67"><Data ss:Type="Number">0.40099831198147901</Data></Cell>
    <Cell ss:StyleID="s67"><Data ss:Type="Number">-0.10594891081972201</Data></Cell>
   </Row>
   <Row ss:AutoFitHeight="0">
    <Cell><Data ss:Type="String">67263_fr2</Data></Cell>
    <Cell><Data ss:Type="String">Q17RH7</Data></Cell>
    <Cell><Data ss:Type="String">TPRXL</Data></Cell>
    <Cell><Data ss:Type="String">XP_017986259.1</Data></Cell>
    <Cell><Data ss:Type="Number">58.3</Data></Cell>
    <Cell><Data ss:Type="Number">36</Data></Cell>
    <Cell ss:StyleID="s65"><Data ss:Type="Number">4.9000000000000002E-2</Data></Cell>
    <Cell><Data ss:Type="String">HBR362Cp </Data></Cell>
    <Cell><Data ss:Type="String">cell wall modification [GO:0042545]</Data></Cell>
    <Cell><Data ss:Type="String">Eremothecium sinecaudum</Data></Cell>
    <Cell><Data ss:Type="String">blue</Data></Cell>
    <Cell ss:StyleID="s66"><Data ss:Type="Number">13.6663849160617</Data></Cell>
    <Cell ss:StyleID="s66"><Data ss:Type="Number">12.1855577183101</Data></Cell>
    <Cell ss:StyleID="s66"><Data ss:Type="Number">1.4808271977516301</Data></Cell>
    <Cell ss:StyleID="s66"><Data ss:Type="Number">10.7047305205584</Data></Cell>
    <Cell ss:StyleID="s67"><Data ss:Type="Number">0.94495560566775305</Data></Cell>
    <Cell ss:StyleID="s67"><Data ss:Type="Number">-0.59846915905252995</Data></Cell>
    <Cell ss:StyleID="s67"><Data ss:Type="Number">-0.79044267096225795</Data></Cell>
    <Cell ss:StyleID="s67"><Data ss:Type="Number">-0.67229559529134497</Data></Cell>
    <Cell ss:StyleID="s67"><Data ss:Type="Number">-0.35378961554717703</Data></Cell>
   </Row>
   <Row ss:AutoFitHeight="0">
    <Cell><Data ss:Type="String">205033_fr1</Data></Cell>
    <Cell><Data ss:Type="String">-</Data></Cell>
    <Cell><Data ss:Type="String">-</Data></Cell>
    <Cell><Data ss:Type="String">EXV03893.1</Data></Cell>
    <Cell><Data ss:Type="Number">28.3</Data></Cell>
    <Cell><Data ss:Type="Number">233</Data></Cell>
    <Cell ss:StyleID="s65"><Data ss:Type="Number">5.7999999999999996E-3</Data></Cell>
    <Cell><Data ss:Type="String">hypothetical protein X797_001562 </Data></Cell>
    <Cell><Data ss:Type="String">-</Data></Cell>
    <Cell><Data ss:Type="String">Metarhizium robertsii</Data></Cell>
    <Cell><Data ss:Type="String">yellow</Data></Cell>
    <Cell ss:StyleID="s66"><Data ss:Type="Number">0.37812474649198002</Data></Cell>
    <Cell ss:StyleID="s66"><Data ss:Type="Number">0.26978638718701298</Data></Cell>
    <Cell ss:StyleID="s66"><Data ss:Type="Number">0.10833835930496701</Data></Cell>
    <Cell ss:StyleID="s66"><Data ss:Type="Number">0.16144802788204499</Data></Cell>
    <Cell ss:StyleID="s67"><Data ss:Type="Number">-7.7396681635207798E-2</Data></Cell>
    <Cell ss:StyleID="s67"><Data ss:Type="Number">-0.23597371416670301</Data></Cell>
    <Cell ss:StyleID="s67"><Data ss:Type="Number">-0.1016656946579</Data></Cell>
    <Cell ss:StyleID="s67"><Data ss:Type="Number">-0.35842609843275502</Data></Cell>
    <Cell ss:StyleID="s67"><Data ss:Type="Number">0.64747448824072296</Data></Cell>
   </Row>
   <Row ss:AutoFitHeight="0">
    <Cell><Data ss:Type="String">43912_fr3</Data></Cell>
    <Cell><Data ss:Type="String">Q6GA86</Data></Cell>
    <Cell><Data ss:Type="String">isdB</Data></Cell>
    <Cell><Data ss:Type="String">ABK51699.1</Data></Cell>
    <Cell><Data ss:Type="Number">32.4</Data></Cell>
    <Cell><Data ss:Type="Number">102</Data></Cell>
    <Cell ss:StyleID="s65"><Data ss:Type="Number">5.4000000000000003E-3</Data></Cell>
    <Cell><Data ss:Type="String">hypothetical retinitis pigmentosa GTPase regulator, partial </Data></Cell>
    <Cell><Data ss:Type="String">pathogenesis [GO:0009405]</Data></Cell>
    <Cell><Data ss:Type="String">Cryptosporidium hominis</Data></Cell>
    <Cell><Data ss:Type="String">grey</Data></Cell>
    <Cell ss:StyleID="s66"><Data ss:Type="Number">1.6302724237398301</Data></Cell>
    <Cell ss:StyleID="s66"><Data ss:Type="Number">1.00960208036594</Data></Cell>
    <Cell ss:StyleID="s66"><Data ss:Type="Number">0.62067034337388705</Data></Cell>
    <Cell ss:StyleID="s66"><Data ss:Type="Number">0.38893173699205802</Data></Cell>
    <Cell ss:StyleID="s67"><Data ss:Type="Number">-0.39853613757845302</Data></Cell>
    <Cell ss:StyleID="s67"><Data ss:Type="Number">0.238753668688719</Data></Cell>
    <Cell ss:StyleID="s67"><Data ss:Type="Number">0.60910344559412</Data></Cell>
    <Cell ss:StyleID="s67"><Data ss:Type="Number">0.57025575207151102</Data></Cell>
    <Cell ss:StyleID="s67"><Data ss:Type="Number">-0.12763546280419899</Data></Cell>
   </Row>
   <Row ss:AutoFitHeight="0">
    <Cell><Data ss:Type="String">188661_fr3</Data></Cell>
    <Cell><Data ss:Type="String">P98073</Data></Cell>
    <Cell><Data ss:Type="String">TMPRSS15</Data></Cell>
    <Cell><Data ss:Type="String">XP_018011010.1</Data></Cell>
    <Cell><Data ss:Type="Number">31.4</Data></Cell>
    <Cell><Data ss:Type="Number">70</Data></Cell>
    <Cell ss:StyleID="s65"><Data ss:Type="Number">2.8E-3</Data></Cell>
    <Cell><Data ss:Type="String">PREDICTED: uncharacterized protein LOC108668335 isoform X1 </Data></Cell>
    <Cell><Data ss:Type="String">proteolysis [GO:0006508]</Data></Cell>
    <Cell><Data ss:Type="String">Hyalella azteca</Data></Cell>
    <Cell><Data ss:Type="String">blue</Data></Cell>
    <Cell ss:StyleID="s66"><Data ss:Type="Number">1.26518227058998</Data></Cell>
    <Cell ss:StyleID="s66"><Data ss:Type="Number">1.0192310251710599</Data></Cell>
    <Cell ss:StyleID="s66"><Data ss:Type="Number">0.24595124541892499</Data></Cell>
    <Cell ss:StyleID="s66"><Data ss:Type="Number">0.77327977975213003</Data></Cell>
    <Cell ss:StyleID="s67"><Data ss:Type="Number">0.63275408942506195</Data></Cell>
    <Cell ss:StyleID="s67"><Data ss:Type="Number">-0.45487710101353201</Data></Cell>
    <Cell ss:StyleID="s67"><Data ss:Type="Number">-0.58028686847676203</Data></Cell>
    <Cell ss:StyleID="s67"><Data ss:Type="Number">-0.51009279306283695</Data></Cell>
    <Cell ss:StyleID="s67"><Data ss:Type="Number">-0.20119734646998899</Data></Cell>
   </Row>
   <Row ss:AutoFitHeight="0">
    <Cell><Data ss:Type="String">137345_fr3</Data></Cell>
    <Cell><Data ss:Type="String">P57800</Data></Cell>
    <Cell><Data ss:Type="String">tatB</Data></Cell>
    <Cell><Data ss:Type="String">XP_018023708.1</Data></Cell>
    <Cell><Data ss:Type="Number">35.5</Data></Cell>
    <Cell><Data ss:Type="Number">76</Data></Cell>
    <Cell ss:StyleID="s65"><Data ss:Type="Number">1.6000000000000001E-3</Data></Cell>
    <Cell><Data ss:Type="String">PREDICTED: uncharacterized protein LOC108679568 isoform X1 </Data></Cell>
    <Cell><Data ss:Type="String">protein secretion [GO:0009306]</Data></Cell>
    <Cell><Data ss:Type="String">Hyalella azteca</Data></Cell>
    <Cell><Data ss:Type="String">grey</Data></Cell>
    <Cell ss:StyleID="s66"><Data ss:Type="Number">6.2266563922162697E-2</Data></Cell>
    <Cell ss:StyleID="s66"><Data ss:Type="Number">2.5486380836037801E-2</Data></Cell>
    <Cell ss:StyleID="s66"><Data ss:Type="Number">3.67801830861249E-2</Data></Cell>
    <Cell ss:StyleID="s66"><Data ss:Type="Number">-1.1293802250087101E-2</Data></Cell>
    <Cell ss:StyleID="s67"><Data ss:Type="Number">0.33911497403667601</Data></Cell>
    <Cell ss:StyleID="s67"><Data ss:Type="Number">-0.30906894098599602</Data></Cell>
    <Cell ss:StyleID="s67"><Data ss:Type="Number">-0.44004004652144502</Data></Cell>
    <Cell ss:StyleID="s67"><Data ss:Type="Number">-0.34266718472826302</Data></Cell>
    <Cell ss:StyleID="s67"><Data ss:Type="Number">-0.16784579714492201</Data></Cell>
   </Row>
   <Row ss:AutoFitHeight="0">
    <Cell><Data ss:Type="String">144152_fr3</Data></Cell>
    <Cell><Data ss:Type="String">Q9Y6R7</Data></Cell>
    <Cell><Data ss:Type="String">FCGBP</Data></Cell>
    <Cell><Data ss:Type="String">XP_020568023.1</Data></Cell>
    <Cell><Data ss:Type="Number">39.700000000000003</Data></Cell>
    <Cell><Data ss:Type="Number">63</Data></Cell>
    <Cell ss:StyleID="s65"><Data ss:Type="Number">2.9999999999999997E-4</Data></Cell>
    <Cell><Data ss:Type="String">alpha-tectorin-like isoform X2 </Data></Cell>
    <Cell><Data ss:Type="String">biological_process [GO:0008150]</Data></Cell>
    <Cell><Data ss:Type="String">Oryzias latipes</Data></Cell>
    <Cell><Data ss:Type="String">turquoise</Data></Cell>
    <Cell ss:StyleID="s66"><Data ss:Type="Number">5.6648041235434103</Data></Cell>
    <Cell ss:StyleID="s66"><Data ss:Type="Number">4.1627809455443199</Data></Cell>
    <Cell ss:StyleID="s66"><Data ss:Type="Number">1.5020231779991</Data></Cell>
    <Cell ss:StyleID="s66"><Data ss:Type="Number">2.6607577675452201</Data></Cell>
    <Cell ss:StyleID="s67"><Data ss:Type="Number">-0.59343752397511096</Data></Cell>
    <Cell ss:StyleID="s67"><Data ss:Type="Number">0.520411993509722</Data></Cell>
    <Cell ss:StyleID="s67"><Data ss:Type="Number">0.70324460601613903</Data></Cell>
    <Cell ss:StyleID="s67"><Data ss:Type="Number">0.83075601454616499</Data></Cell>
    <Cell ss:StyleID="s67"><Data ss:Type="Number">-0.22738862733090001</Data></Cell>
   </Row>
   <Row ss:AutoFitHeight="0">
    <Cell><Data ss:Type="String">206576_fr4</Data></Cell>
    <Cell><Data ss:Type="String">-</Data></Cell>
    <Cell><Data ss:Type="String">-</Data></Cell>
    <Cell><Data ss:Type="String">XP_018025391.1</Data></Cell>
    <Cell><Data ss:Type="Number">31.3</Data></Cell>
    <Cell><Data ss:Type="Number">150</Data></Cell>
    <Cell ss:StyleID="s65"><Data ss:Type="Number">5.8999999999999998E-5</Data></Cell>
    <Cell><Data ss:Type="String">PREDICTED: uncharacterized protein LOC108680968 </Data></Cell>
    <Cell><Data ss:Type="String">-</Data></Cell>
    <Cell><Data ss:Type="String">Hyalella azteca</Data></Cell>
    <Cell><Data ss:Type="String">grey</Data></Cell>
    <Cell ss:StyleID="s66"><Data ss:Type="Number">0.318977461257068</Data></Cell>
    <Cell ss:StyleID="s66"><Data ss:Type="Number">0.28163262607239298</Data></Cell>
    <Cell ss:StyleID="s66"><Data ss:Type="Number">3.7344835184675497E-2</Data></Cell>
    <Cell ss:StyleID="s66"><Data ss:Type="Number">0.24428779088771699</Data></Cell>
    <Cell ss:StyleID="s67"><Data ss:Type="Number">0.21806253112205601</Data></Cell>
    <Cell ss:StyleID="s67"><Data ss:Type="Number">-0.30587464024743999</Data></Cell>
    <Cell ss:StyleID="s67"><Data ss:Type="Number">-0.31538578776516402</Data></Cell>
    <Cell ss:StyleID="s67"><Data ss:Type="Number">-0.34791705532823902</Data></Cell>
    <Cell ss:StyleID="s67"><Data ss:Type="Number">0.15706651845040501</Data></Cell>
   </Row>
   <Row ss:AutoFitHeight="0">
    <Cell><Data ss:Type="String">129831_fr3</Data></Cell>
    <Cell><Data ss:Type="String">P27806</Data></Cell>
    <Cell><Data ss:Type="String">P27806</Data></Cell>
    <Cell><Data ss:Type="String">XP_018007421.1</Data></Cell>
    <Cell><Data ss:Type="Number">47.5</Data></Cell>
    <Cell><Data ss:Type="Number">80</Data></Cell>
    <Cell ss:StyleID="s65"><Data ss:Type="Number">2.5999999999999998E-5</Data></Cell>
    <Cell><Data ss:Type="String">PREDICTED: histone H1-delta-like </Data></Cell>
    <Cell><Data ss:Type="String">chromosome condensation [GO:0030261]</Data></Cell>
    <Cell><Data ss:Type="String">Hyalella azteca</Data></Cell>
    <Cell><Data ss:Type="String">yellow</Data></Cell>
    <Cell ss:StyleID="s66"><Data ss:Type="Number">1.8073475349930299</Data></Cell>
    <Cell ss:StyleID="s66"><Data ss:Type="Number">1.61584861092516</Data></Cell>
    <Cell ss:StyleID="s66"><Data ss:Type="Number">0.191498924067868</Data></Cell>
    <Cell ss:StyleID="s66"><Data ss:Type="Number">1.42434968685729</Data></Cell>
    <Cell ss:StyleID="s67"><Data ss:Type="Number">-0.29969052303556798</Data></Cell>
    <Cell ss:StyleID="s67"><Data ss:Type="Number">-0.13949245594785201</Data></Cell>
    <Cell ss:StyleID="s67"><Data ss:Type="Number">0.14981998367633201</Data></Cell>
    <Cell ss:StyleID="s67"><Data ss:Type="Number">-0.12781551864039201</Data></Cell>
    <Cell ss:StyleID="s67"><Data ss:Type="Number">0.85317306406141002</Data></Cell>
   </Row>
   <Row ss:AutoFitHeight="0">
    <Cell><Data ss:Type="String">84749_fr6</Data></Cell>
    <Cell><Data ss:Type="String">-</Data></Cell>
    <Cell><Data ss:Type="String">-</Data></Cell>
    <Cell><Data ss:Type="String">XP_018007010.1</Data></Cell>
    <Cell><Data ss:Type="Number">49.1</Data></Cell>
    <Cell><Data ss:Type="Number">57</Data></Cell>
    <Cell ss:StyleID="s65"><Data ss:Type="Number">2.3999999999999998E-7</Data></Cell>
    <Cell><Data ss:Type="String">PREDICTED: uncharacterized protein LOC108664827 </Data></Cell>
    <Cell><Data ss:Type="String">-</Data></Cell>
    <Cell><Data ss:Type="String">Hyalella azteca</Data></Cell>
    <Cell><Data ss:Type="String">blue</Data></Cell>
    <Cell ss:StyleID="s66"><Data ss:Type="Number">2.6701251380909499</Data></Cell>
    <Cell ss:StyleID="s66"><Data ss:Type="Number">2.5293631467992399</Data></Cell>
    <Cell ss:StyleID="s66"><Data ss:Type="Number">0.14076199129171801</Data></Cell>
    <Cell ss:StyleID="s66"><Data ss:Type="Number">2.3886011555075202</Data></Cell>
    <Cell ss:StyleID="s67"><Data ss:Type="Number">0.73692964956183904</Data></Cell>
    <Cell ss:StyleID="s67"><Data ss:Type="Number">-0.42253793483767199</Data></Cell>
    <Cell ss:StyleID="s67"><Data ss:Type="Number">-0.55366372821848697</Data></Cell>
    <Cell ss:StyleID="s67"><Data ss:Type="Number">-0.47157028800791101</Data></Cell>
    <Cell ss:StyleID="s67"><Data ss:Type="Number">-0.25208495074620102</Data></Cell>
   </Row>
   <Row ss:AutoFitHeight="0">
    <Cell><Data ss:Type="String">16110_fr4</Data></Cell>
    <Cell><Data ss:Type="String">-</Data></Cell>
    <Cell><Data ss:Type="String">-</Data></Cell>
    <Cell><Data ss:Type="String">AKI23633.1</Data></Cell>
    <Cell><Data ss:Type="Number">33.299999999999997</Data></Cell>
    <Cell><Data ss:Type="Number">135</Data></Cell>
    <Cell ss:StyleID="s65"><Data ss:Type="Number">1.2E-8</Data></Cell>
    <Cell><Data ss:Type="String">vitellogenin </Data></Cell>
    <Cell><Data ss:Type="String">-</Data></Cell>
    <Cell><Data ss:Type="String">Longpotamon honanense</Data></Cell>
    <Cell><Data ss:Type="String">turquoise</Data></Cell>
    <Cell ss:StyleID="s66"><Data ss:Type="Number">0.37936624714253903</Data></Cell>
    <Cell ss:StyleID="s66"><Data ss:Type="Number">2.4654242061408399E-2</Data></Cell>
    <Cell ss:StyleID="s66"><Data ss:Type="Number">0.35471200508113099</Data></Cell>
    <Cell ss:StyleID="s66"><Data ss:Type="Number">-0.33005776301972201</Data></Cell>
    <Cell ss:StyleID="s67"><Data ss:Type="Number">0.53628589893155199</Data></Cell>
    <Cell ss:StyleID="s67"><Data ss:Type="Number">-0.35346544109936301</Data></Cell>
    <Cell ss:StyleID="s67"><Data ss:Type="Number">-0.49028739145293299</Data></Cell>
    <Cell ss:StyleID="s67"><Data ss:Type="Number">-0.402423373366812</Data></Cell>
    <Cell ss:StyleID="s67"><Data ss:Type="Number">-0.24550616850902801</Data></Cell>
   </Row>
   <Row ss:AutoFitHeight="0">
    <Cell><Data ss:Type="String">196124_fr3</Data></Cell>
    <Cell><Data ss:Type="String">O88573</Data></Cell>
    <Cell><Data ss:Type="String">Aff1</Data></Cell>
    <Cell><Data ss:Type="String">AHK05984.1</Data></Cell>
    <Cell><Data ss:Type="Number">32.200000000000003</Data></Cell>
    <Cell><Data ss:Type="Number">149</Data></Cell>
    <Cell ss:StyleID="s65"><Data ss:Type="Number">2.9E-11</Data></Cell>
    <Cell><Data ss:Type="String">vitellogenin protein precursor 1, partial </Data></Cell>
    <Cell><Data ss:Type="String">microtubule nucleation [GO:0007020]</Data></Cell>
    <Cell><Data ss:Type="String">Gammarus marinus</Data></Cell>
    <Cell><Data ss:Type="String">blue</Data></Cell>
    <Cell ss:StyleID="s66"><Data ss:Type="Number">10.079988704756801</Data></Cell>
    <Cell ss:StyleID="s66"><Data ss:Type="Number">9.4807847448520501</Data></Cell>
    <Cell ss:StyleID="s66"><Data ss:Type="Number">0.59920395990473596</Data></Cell>
    <Cell ss:StyleID="s66"><Data ss:Type="Number">8.8815807849473103</Data></Cell>
    <Cell ss:StyleID="s67"><Data ss:Type="Number">0.90686643219895002</Data></Cell>
    <Cell ss:StyleID="s67"><Data ss:Type="Number">-0.51309766668390699</Data></Cell>
    <Cell ss:StyleID="s67"><Data ss:Type="Number">-0.70588346133248703</Data></Cell>
    <Cell ss:StyleID="s67"><Data ss:Type="Number">-0.58099607493148997</Data></Cell>
    <Cell ss:StyleID="s67"><Data ss:Type="Number">-0.387575614512782</Data></Cell>
   </Row>
   <Row ss:AutoFitHeight="0">
    <Cell><Data ss:Type="String">25127_fr4</Data></Cell>
    <Cell><Data ss:Type="String">-</Data></Cell>
    <Cell><Data ss:Type="String">-</Data></Cell>
    <Cell><Data ss:Type="String">AHA85992.1</Data></Cell>
    <Cell><Data ss:Type="Number">29.2</Data></Cell>
    <Cell><Data ss:Type="Number">212</Data></Cell>
    <Cell ss:StyleID="s65"><Data ss:Type="Number">2.2000000000000002E-11</Data></Cell>
    <Cell><Data ss:Type="String">putative clotting protein </Data></Cell>
    <Cell><Data ss:Type="String">-</Data></Cell>
    <Cell><Data ss:Type="String">Macrobrachium rosenbergii</Data></Cell>
    <Cell><Data ss:Type="String">blue</Data></Cell>
    <Cell ss:StyleID="s66"><Data ss:Type="Number">2.97135441608873</Data></Cell>
    <Cell ss:StyleID="s66"><Data ss:Type="Number">2.8465122808804599</Data></Cell>
    <Cell ss:StyleID="s66"><Data ss:Type="Number">0.124842135208273</Data></Cell>
    <Cell ss:StyleID="s66"><Data ss:Type="Number">2.7216701456721899</Data></Cell>
    <Cell ss:StyleID="s67"><Data ss:Type="Number">0.732633833612507</Data></Cell>
    <Cell ss:StyleID="s67"><Data ss:Type="Number">-0.391184159633085</Data></Cell>
    <Cell ss:StyleID="s67"><Data ss:Type="Number">-0.53985237712492595</Data></Cell>
    <Cell ss:StyleID="s67"><Data ss:Type="Number">-0.43915380940350501</Data></Cell>
    <Cell ss:StyleID="s67"><Data ss:Type="Number">-0.30710357665497201</Data></Cell>
   </Row>
   <Row ss:AutoFitHeight="0">
    <Cell><Data ss:Type="String">277_fr1</Data></Cell>
    <Cell><Data ss:Type="String">Q6RG02</Data></Cell>
    <Cell><Data ss:Type="String">Q6RG02</Data></Cell>
    <Cell><Data ss:Type="String">ACU51164.1</Data></Cell>
    <Cell><Data ss:Type="Number">23.1</Data></Cell>
    <Cell><Data ss:Type="Number">454</Data></Cell>
    <Cell ss:StyleID="s65"><Data ss:Type="Number">1.7000000000000001E-13</Data></Cell>
    <Cell><Data ss:Type="String">vitellogenin </Data></Cell>
    <Cell><Data ss:Type="String">oogenesis [GO:0048477]</Data></Cell>
    <Cell><Data ss:Type="String">Pandalopsis japonica</Data></Cell>
    <Cell><Data ss:Type="String">blue</Data></Cell>
    <Cell ss:StyleID="s66"><Data ss:Type="Number">8.2963907620958395</Data></Cell>
    <Cell ss:StyleID="s66"><Data ss:Type="Number">7.7576453136182399</Data></Cell>
    <Cell ss:StyleID="s66"><Data ss:Type="Number">0.53874544847759998</Data></Cell>
    <Cell ss:StyleID="s66"><Data ss:Type="Number">7.2188998651406404</Data></Cell>
    <Cell ss:StyleID="s67"><Data ss:Type="Number">0.87065194185083195</Data></Cell>
    <Cell ss:StyleID="s67"><Data ss:Type="Number">-0.50927757301991305</Data></Cell>
    <Cell ss:StyleID="s67"><Data ss:Type="Number">-0.68644456325418102</Data></Cell>
    <Cell ss:StyleID="s67"><Data ss:Type="Number">-0.57624730411098202</Data></Cell>
    <Cell ss:StyleID="s67"><Data ss:Type="Number">-0.38192364671470203</Data></Cell>
   </Row>
   <Row ss:AutoFitHeight="0">
    <Cell><Data ss:Type="String">30490_fr1</Data></Cell>
    <Cell><Data ss:Type="String">Q868N5</Data></Cell>
    <Cell><Data ss:Type="String">Vg</Data></Cell>
    <Cell><Data ss:Type="String">XP_018007759.1</Data></Cell>
    <Cell><Data ss:Type="Number">38.5</Data></Cell>
    <Cell><Data ss:Type="Number">104</Data></Cell>
    <Cell ss:StyleID="s65"><Data ss:Type="Number">2.0999999999999999E-14</Data></Cell>
    <Cell><Data ss:Type="String">PREDICTED: hemolymph clottable protein-like </Data></Cell>
    <Cell><Data ss:Type="String">biological_process [GO:0008150]</Data></Cell>
    <Cell><Data ss:Type="String">Hyalella azteca</Data></Cell>
    <Cell><Data ss:Type="String">blue</Data></Cell>
    <Cell ss:StyleID="s66"><Data ss:Type="Number">3.7253857702928399</Data></Cell>
    <Cell ss:StyleID="s66"><Data ss:Type="Number">3.0786249913166901</Data></Cell>
    <Cell ss:StyleID="s66"><Data ss:Type="Number">0.64676077897615103</Data></Cell>
    <Cell ss:StyleID="s66"><Data ss:Type="Number">2.4318642123405398</Data></Cell>
    <Cell ss:StyleID="s67"><Data ss:Type="Number">0.76468575301705399</Data></Cell>
    <Cell ss:StyleID="s67"><Data ss:Type="Number">-0.53538372775828202</Data></Cell>
    <Cell ss:StyleID="s67"><Data ss:Type="Number">-0.707654192626339</Data></Cell>
    <Cell ss:StyleID="s67"><Data ss:Type="Number">-0.59935314203127099</Data></Cell>
    <Cell ss:StyleID="s67"><Data ss:Type="Number">-0.276833744281751</Data></Cell>
   </Row>
   <Row ss:AutoFitHeight="0">
    <Cell><Data ss:Type="String">169584_fr4</Data></Cell>
    <Cell><Data ss:Type="String">Q0P5V2</Data></Cell>
    <Cell><Data ss:Type="String">Sobp</Data></Cell>
    <Cell><Data ss:Type="String">XP_018006700.1</Data></Cell>
    <Cell><Data ss:Type="Number">45</Data></Cell>
    <Cell><Data ss:Type="Number">131</Data></Cell>
    <Cell ss:StyleID="s65"><Data ss:Type="Number">8.9000000000000003E-15</Data></Cell>
    <Cell><Data ss:Type="String">PREDICTED: uncharacterized protein LOC108664591 isoform X2 </Data></Cell>
    <Cell><Data ss:Type="String">autophagy [GO:0006914]</Data></Cell>
    <Cell><Data ss:Type="String">Hyalella azteca</Data></Cell>
    <Cell><Data ss:Type="String">grey</Data></Cell>
    <Cell ss:StyleID="s66"><Data ss:Type="Number">0.191556423661572</Data></Cell>
    <Cell ss:StyleID="s66"><Data ss:Type="Number">3.1591418889097597E-2</Data></Cell>
    <Cell ss:StyleID="s66"><Data ss:Type="Number">0.159965004772474</Data></Cell>
    <Cell ss:StyleID="s66"><Data ss:Type="Number">-0.128373585883376</Data></Cell>
    <Cell ss:StyleID="s67"><Data ss:Type="Number">0.43972623777778802</Data></Cell>
    <Cell ss:StyleID="s67"><Data ss:Type="Number">-0.28587995505042102</Data></Cell>
    <Cell ss:StyleID="s67"><Data ss:Type="Number">-0.42464139498331499</Data></Cell>
    <Cell ss:StyleID="s67"><Data ss:Type="Number">-0.31423420410410102</Data></Cell>
    <Cell ss:StyleID="s67"><Data ss:Type="Number">-0.22345162244668401</Data></Cell>
   </Row>
   <Row ss:AutoFitHeight="0">
    <Cell><Data ss:Type="String">1216_fr3</Data></Cell>
    <Cell><Data ss:Type="String">P49311</Data></Cell>
    <Cell><Data ss:Type="String">P49311</Data></Cell>
    <Cell><Data ss:Type="String">WP_094746215.1</Data></Cell>
    <Cell><Data ss:Type="Number">51.4</Data></Cell>
    <Cell><Data ss:Type="Number">109</Data></Cell>
    <Cell ss:StyleID="s65"><Data ss:Type="Number">6.8000000000000001E-15</Data></Cell>
    <Cell><Data ss:Type="String">cold-shock protein </Data></Cell>
    <Cell><Data ss:Type="String">nucleic acid phosphodiester bond hydrolysis [GO:0090305]</Data></Cell>
    <Cell><Data ss:Type="String">alpha proteobacterium U9-1i</Data></Cell>
    <Cell><Data ss:Type="String">grey</Data></Cell>
    <Cell ss:StyleID="s66"><Data ss:Type="Number">0.33989018141247701</Data></Cell>
    <Cell ss:StyleID="s66"><Data ss:Type="Number">0.25060222372902102</Data></Cell>
    <Cell ss:StyleID="s66"><Data ss:Type="Number">8.9287957683455696E-2</Data></Cell>
    <Cell ss:StyleID="s66"><Data ss:Type="Number">0.16131426604556501</Data></Cell>
    <Cell ss:StyleID="s67"><Data ss:Type="Number">0.34761619896763202</Data></Cell>
    <Cell ss:StyleID="s67"><Data ss:Type="Number">-0.282523062024573</Data></Cell>
    <Cell ss:StyleID="s67"><Data ss:Type="Number">-0.43839514849651301</Data></Cell>
    <Cell ss:StyleID="s67"><Data ss:Type="Number">-0.30613360817017998</Data></Cell>
    <Cell ss:StyleID="s67"><Data ss:Type="Number">-0.212754428670065</Data></Cell>
   </Row>
   <Row ss:AutoFitHeight="0">
    <Cell><Data ss:Type="String">28570_fr3</Data></Cell>
    <Cell><Data ss:Type="String">-</Data></Cell>
    <Cell><Data ss:Type="String">-</Data></Cell>
    <Cell><Data ss:Type="String">XP_018007010.1</Data></Cell>
    <Cell><Data ss:Type="Number">40.200000000000003</Data></Cell>
    <Cell><Data ss:Type="Number">112</Data></Cell>
    <Cell ss:StyleID="s65"><Data ss:Type="Number">1.2E-15</Data></Cell>
    <Cell><Data ss:Type="String">PREDICTED: uncharacterized protein LOC108664827 </Data></Cell>
    <Cell><Data ss:Type="String">-</Data></Cell>
    <Cell><Data ss:Type="String">Hyalella azteca</Data></Cell>
    <Cell><Data ss:Type="String">blue</Data></Cell>
    <Cell ss:StyleID="s66"><Data ss:Type="Number">9.1908025422069102</Data></Cell>
    <Cell ss:StyleID="s66"><Data ss:Type="Number">8.2889808308589696</Data></Cell>
    <Cell ss:StyleID="s66"><Data ss:Type="Number">0.90182171134794398</Data></Cell>
    <Cell ss:StyleID="s66"><Data ss:Type="Number">7.3871591195110202</Data></Cell>
    <Cell ss:StyleID="s67"><Data ss:Type="Number">0.88727119109485197</Data></Cell>
    <Cell ss:StyleID="s67"><Data ss:Type="Number">-0.55963175696001</Data></Cell>
    <Cell ss:StyleID="s67"><Data ss:Type="Number">-0.72301659772039695</Data></Cell>
    <Cell ss:StyleID="s67"><Data ss:Type="Number">-0.62499281965434095</Data></Cell>
    <Cell ss:StyleID="s67"><Data ss:Type="Number">-0.28744621289929301</Data></Cell>
   </Row>
   <Row ss:AutoFitHeight="0">
    <Cell><Data ss:Type="String">44520_fr6</Data></Cell>
    <Cell><Data ss:Type="String">-</Data></Cell>
    <Cell><Data ss:Type="String">-</Data></Cell>
    <Cell><Data ss:Type="String">XP_018024713.1</Data></Cell>
    <Cell><Data ss:Type="Number">34.4</Data></Cell>
    <Cell><Data ss:Type="Number">189</Data></Cell>
    <Cell ss:StyleID="s65"><Data ss:Type="Number">6.2999999999999998E-16</Data></Cell>
    <Cell><Data ss:Type="String">PREDICTED: hemolymph clottable protein-like isoform X2 </Data></Cell>
    <Cell><Data ss:Type="String">-</Data></Cell>
    <Cell><Data ss:Type="String">Hyalella azteca</Data></Cell>
    <Cell><Data ss:Type="String">turquoise</Data></Cell>
    <Cell ss:StyleID="s66"><Data ss:Type="Number">1.99636515058585</Data></Cell>
    <Cell ss:StyleID="s66"><Data ss:Type="Number">1.4328355034606699</Data></Cell>
    <Cell ss:StyleID="s66"><Data ss:Type="Number">0.56352964712518006</Data></Cell>
    <Cell ss:StyleID="s66"><Data ss:Type="Number">0.86930585633549096</Data></Cell>
    <Cell ss:StyleID="s67"><Data ss:Type="Number">-0.46556991825504102</Data></Cell>
    <Cell ss:StyleID="s67"><Data ss:Type="Number">0.43096815890846002</Data></Cell>
    <Cell ss:StyleID="s67"><Data ss:Type="Number">0.52905349957018699</Data></Cell>
    <Cell ss:StyleID="s67"><Data ss:Type="Number">0.58843738396935696</Data></Cell>
    <Cell ss:StyleID="s67"><Data ss:Type="Number">-0.19207922877407399</Data></Cell>
   </Row>
   <Row ss:AutoFitHeight="0">
    <Cell><Data ss:Type="String">12473_fr6</Data></Cell>
    <Cell><Data ss:Type="String">Q54TE3</Data></Cell>
    <Cell><Data ss:Type="String">gtaJ</Data></Cell>
    <Cell><Data ss:Type="String">EFN77458.1</Data></Cell>
    <Cell><Data ss:Type="Number">42.2</Data></Cell>
    <Cell><Data ss:Type="Number">102</Data></Cell>
    <Cell ss:StyleID="s65"><Data ss:Type="Number">5.0000000000000004E-16</Data></Cell>
    <Cell><Data ss:Type="String">Methyl-CpG-binding domain protein 5 </Data></Cell>
    <Cell><Data ss:Type="String">sorocarp development [GO:0030587]</Data></Cell>
    <Cell><Data ss:Type="String">Harpegnathos saltator</Data></Cell>
    <Cell><Data ss:Type="String">blue</Data></Cell>
    <Cell ss:StyleID="s66"><Data ss:Type="Number">3.6706984006680199</Data></Cell>
    <Cell ss:StyleID="s66"><Data ss:Type="Number">2.9612117880468301</Data></Cell>
    <Cell ss:StyleID="s66"><Data ss:Type="Number">0.70948661262118895</Data></Cell>
    <Cell ss:StyleID="s66"><Data ss:Type="Number">2.2517251754256402</Data></Cell>
    <Cell ss:StyleID="s67"><Data ss:Type="Number">0.76044772043957198</Data></Cell>
    <Cell ss:StyleID="s67"><Data ss:Type="Number">-0.53593697056130696</Data></Cell>
    <Cell ss:StyleID="s67"><Data ss:Type="Number">-0.674954831209305</Data></Cell>
    <Cell ss:StyleID="s67"><Data ss:Type="Number">-0.61678648100307698</Data></Cell>
    <Cell ss:StyleID="s67"><Data ss:Type="Number">-0.12680574638029701</Data></Cell>
   </Row>
   <Row ss:AutoFitHeight="0">
    <Cell><Data ss:Type="String">206723_fr1</Data></Cell>
    <Cell><Data ss:Type="String">-</Data></Cell>
    <Cell><Data ss:Type="String">-</Data></Cell>
    <Cell><Data ss:Type="String">XP_018025391.1</Data></Cell>
    <Cell><Data ss:Type="Number">28.1</Data></Cell>
    <Cell><Data ss:Type="Number">249</Data></Cell>
    <Cell ss:StyleID="s65"><Data ss:Type="Number">3.8999999999999998E-16</Data></Cell>
    <Cell><Data ss:Type="String">PREDICTED: uncharacterized protein LOC108680968 </Data></Cell>
    <Cell><Data ss:Type="String">-</Data></Cell>
    <Cell><Data ss:Type="String">Hyalella azteca</Data></Cell>
    <Cell><Data ss:Type="String">blue</Data></Cell>
    <Cell ss:StyleID="s66"><Data ss:Type="Number">10.0051941759603</Data></Cell>
    <Cell ss:StyleID="s66"><Data ss:Type="Number">6.5644724824263898</Data></Cell>
    <Cell ss:StyleID="s66"><Data ss:Type="Number">3.44072169353386</Data></Cell>
    <Cell ss:StyleID="s66"><Data ss:Type="Number">3.1237507888925302</Data></Cell>
    <Cell ss:StyleID="s67"><Data ss:Type="Number">0.83501385587849697</Data></Cell>
    <Cell ss:StyleID="s67"><Data ss:Type="Number">-0.67998350766476401</Data></Cell>
    <Cell ss:StyleID="s67"><Data ss:Type="Number">-0.76791727753636796</Data></Cell>
    <Cell ss:StyleID="s67"><Data ss:Type="Number">-0.78278734909209902</Data></Cell>
    <Cell ss:StyleID="s67"><Data ss:Type="Number">0.109331430117291</Data></Cell>
   </Row>
   <Row ss:AutoFitHeight="0">
    <Cell><Data ss:Type="String">40044_fr3</Data></Cell>
    <Cell><Data ss:Type="String">Q5G265</Data></Cell>
    <Cell><Data ss:Type="String">PRSS12</Data></Cell>
    <Cell><Data ss:Type="String">XP_018011011.1</Data></Cell>
    <Cell><Data ss:Type="Number">29</Data></Cell>
    <Cell><Data ss:Type="Number">231</Data></Cell>
    <Cell ss:StyleID="s65"><Data ss:Type="Number">2.3999999999999999E-17</Data></Cell>
    <Cell><Data ss:Type="String">PREDICTED: uncharacterized protein LOC108668335 isoform X2 </Data></Cell>
    <Cell><Data ss:Type="String">low-density lipoprotein particle remodeling [GO:0034374]</Data></Cell>
    <Cell><Data ss:Type="String">Hyalella azteca</Data></Cell>
    <Cell><Data ss:Type="String">blue</Data></Cell>
    <Cell ss:StyleID="s66"><Data ss:Type="Number">1.62965751100328</Data></Cell>
    <Cell ss:StyleID="s66"><Data ss:Type="Number">1.47818256999609</Data></Cell>
    <Cell ss:StyleID="s66"><Data ss:Type="Number">0.15147494100719</Data></Cell>
    <Cell ss:StyleID="s66"><Data ss:Type="Number">1.3267076289888999</Data></Cell>
    <Cell ss:StyleID="s67"><Data ss:Type="Number">0.589271732203134</Data></Cell>
    <Cell ss:StyleID="s67"><Data ss:Type="Number">-0.29255885770770601</Data></Cell>
    <Cell ss:StyleID="s67"><Data ss:Type="Number">-0.42356355366058401</Data></Cell>
    <Cell ss:StyleID="s67"><Data ss:Type="Number">-0.324718458419615</Data></Cell>
    <Cell ss:StyleID="s67"><Data ss:Type="Number">-0.23550386854702801</Data></Cell>
   </Row>
   <Row ss:AutoFitHeight="0">
    <Cell><Data ss:Type="String">12885_fr4</Data></Cell>
    <Cell><Data ss:Type="String">Q9U943</Data></Cell>
    <Cell><Data ss:Type="String">Q9U943</Data></Cell>
    <Cell><Data ss:Type="String">AGM75775.1</Data></Cell>
    <Cell><Data ss:Type="Number">27.9</Data></Cell>
    <Cell><Data ss:Type="Number">283</Data></Cell>
    <Cell ss:StyleID="s65"><Data ss:Type="Number">1.3E-17</Data></Cell>
    <Cell><Data ss:Type="String">vitellogenin </Data></Cell>
    <Cell><Data ss:Type="String">spliceosomal complex assembly [GO:0000245]</Data></Cell>
    <Cell><Data ss:Type="String">Eriocheir sinensis</Data></Cell>
    <Cell><Data ss:Type="String">blue</Data></Cell>
    <Cell ss:StyleID="s66"><Data ss:Type="Number">1.04023810786395</Data></Cell>
    <Cell ss:StyleID="s66"><Data ss:Type="Number">0.94966426975974005</Data></Cell>
    <Cell ss:StyleID="s66"><Data ss:Type="Number">9.05738381042102E-2</Data></Cell>
    <Cell ss:StyleID="s66"><Data ss:Type="Number">0.85909043165553001</Data></Cell>
    <Cell ss:StyleID="s67"><Data ss:Type="Number">0.63391926268049503</Data></Cell>
    <Cell ss:StyleID="s67"><Data ss:Type="Number">-0.39636786522554801</Data></Cell>
    <Cell ss:StyleID="s67"><Data ss:Type="Number">-0.52363195426438003</Data></Cell>
    <Cell ss:StyleID="s67"><Data ss:Type="Number">-0.44537349966428402</Data></Cell>
    <Cell ss:StyleID="s67"><Data ss:Type="Number">-0.24406220156620301</Data></Cell>
   </Row>
   <Row ss:AutoFitHeight="0">
    <Cell><Data ss:Type="String">7908_fr4</Data></Cell>
    <Cell><Data ss:Type="String">Q8TER0</Data></Cell>
    <Cell><Data ss:Type="String">SNED1</Data></Cell>
    <Cell><Data ss:Type="String">XP_018011376.1</Data></Cell>
    <Cell><Data ss:Type="Number">34.200000000000003</Data></Cell>
    <Cell><Data ss:Type="Number">187</Data></Cell>
    <Cell ss:StyleID="s65"><Data ss:Type="Number">5.9000000000000002E-18</Data></Cell>
    <Cell><Data ss:Type="String">PREDICTED: uncharacterized protein LOC108668644 </Data></Cell>
    <Cell><Data ss:Type="String">cell adhesion [GO:0007155]</Data></Cell>
    <Cell><Data ss:Type="String">Hyalella azteca</Data></Cell>
    <Cell><Data ss:Type="String">grey</Data></Cell>
    <Cell ss:StyleID="s66"><Data ss:Type="Number">1.7137316184746201</Data></Cell>
    <Cell ss:StyleID="s66"><Data ss:Type="Number">1.2680305238396801</Data></Cell>
    <Cell ss:StyleID="s66"><Data ss:Type="Number">0.44570109463493701</Data></Cell>
    <Cell ss:StyleID="s66"><Data ss:Type="Number">0.82232942920474195</Data></Cell>
    <Cell ss:StyleID="s67"><Data ss:Type="Number">-0.39515956347320902</Data></Cell>
    <Cell ss:StyleID="s67"><Data ss:Type="Number">0.32961518852906502</Data></Cell>
    <Cell ss:StyleID="s67"><Data ss:Type="Number">0.60808798644457596</Data></Cell>
    <Cell ss:StyleID="s67"><Data ss:Type="Number">0.53830924348506903</Data></Cell>
    <Cell ss:StyleID="s67"><Data ss:Type="Number">-0.13912429244810401</Data></Cell>
   </Row>
   <Row ss:AutoFitHeight="0">
    <Cell><Data ss:Type="String">42143_fr3</Data></Cell>
    <Cell><Data ss:Type="String">-</Data></Cell>
    <Cell><Data ss:Type="String">-</Data></Cell>
    <Cell><Data ss:Type="String">XP_018024698.1</Data></Cell>
    <Cell><Data ss:Type="Number">55.9</Data></Cell>
    <Cell><Data ss:Type="Number">102</Data></Cell>
    <Cell ss:StyleID="s65"><Data ss:Type="Number">4.0000000000000003E-18</Data></Cell>
    <Cell><Data ss:Type="String">PREDICTED: hemolymph clottable protein-like isoform X1 </Data></Cell>
    <Cell><Data ss:Type="String">-</Data></Cell>
    <Cell><Data ss:Type="String">Hyalella azteca</Data></Cell>
    <Cell><Data ss:Type="String">grey</Data></Cell>
    <Cell ss:StyleID="s66"><Data ss:Type="Number">8.8229719828443395E-2</Data></Cell>
    <Cell ss:StyleID="s66"><Data ss:Type="Number">6.1063098143582101E-2</Data></Cell>
    <Cell ss:StyleID="s66"><Data ss:Type="Number">2.7166621684861302E-2</Data></Cell>
    <Cell ss:StyleID="s66"><Data ss:Type="Number">3.3896476458720799E-2</Data></Cell>
    <Cell ss:StyleID="s67"><Data ss:Type="Number">-0.26530451542911199</Data></Cell>
    <Cell ss:StyleID="s67"><Data ss:Type="Number">0.11852677674611101</Data></Cell>
    <Cell ss:StyleID="s67"><Data ss:Type="Number">0.30781065508573702</Data></Cell>
    <Cell ss:StyleID="s67"><Data ss:Type="Number">0.30675300037778602</Data></Cell>
    <Cell ss:StyleID="s67"><Data ss:Type="Number">-6.9023303760222698E-2</Data></Cell>
   </Row>
   <Row ss:AutoFitHeight="0">
    <Cell><Data ss:Type="String">218527_fr2</Data></Cell>
    <Cell><Data ss:Type="String">Q05511</Data></Cell>
    <Cell><Data ss:Type="String">Hpn</Data></Cell>
    <Cell><Data ss:Type="String">XP_018011011.1</Data></Cell>
    <Cell><Data ss:Type="Number">30.4</Data></Cell>
    <Cell><Data ss:Type="Number">237</Data></Cell>
    <Cell ss:StyleID="s65"><Data ss:Type="Number">2.3999999999999999E-18</Data></Cell>
    <Cell><Data ss:Type="String">PREDICTED: uncharacterized protein LOC108668335 isoform X2 </Data></Cell>
    <Cell><Data ss:Type="String">positive regulation of thyroid hormone generation [GO:2000611]</Data></Cell>
    <Cell><Data ss:Type="String">Hyalella azteca</Data></Cell>
    <Cell><Data ss:Type="String">grey</Data></Cell>
    <Cell ss:StyleID="s66"><Data ss:Type="Number">0.29708851819021997</Data></Cell>
    <Cell ss:StyleID="s66"><Data ss:Type="Number">0.101504097479552</Data></Cell>
    <Cell ss:StyleID="s66"><Data ss:Type="Number">0.19558442071066801</Data></Cell>
    <Cell ss:StyleID="s66"><Data ss:Type="Number">-9.4080323231115495E-2</Data></Cell>
    <Cell ss:StyleID="s67"><Data ss:Type="Number">0.490798306926369</Data></Cell>
    <Cell ss:StyleID="s67"><Data ss:Type="Number">-0.32028547674864</Data></Cell>
    <Cell ss:StyleID="s67"><Data ss:Type="Number">-0.47808265457537202</Data></Cell>
    <Cell ss:StyleID="s67"><Data ss:Type="Number">-0.35726186506685997</Data></Cell>
    <Cell ss:StyleID="s67"><Data ss:Type="Number">-0.22765709324002001</Data></Cell>
   </Row>
   <Row ss:AutoFitHeight="0">
    <Cell><Data ss:Type="String">195667_fr3</Data></Cell>
    <Cell><Data ss:Type="String">P05303</Data></Cell>
    <Cell><Data ss:Type="String">Ef1alpha100E</Data></Cell>
    <Cell><Data ss:Type="String">ABI13283.1</Data></Cell>
    <Cell><Data ss:Type="Number">33.200000000000003</Data></Cell>
    <Cell><Data ss:Type="Number">268</Data></Cell>
    <Cell ss:StyleID="s65"><Data ss:Type="Number">5.4999999999999996E-19</Data></Cell>
    <Cell><Data ss:Type="String">elongation factor-1 alpha, partial </Data></Cell>
    <Cell><Data ss:Type="String">translational elongation [GO:0006414]</Data></Cell>
    <Cell><Data ss:Type="String">Typosyllis sp. THS-2006</Data></Cell>
    <Cell><Data ss:Type="String">turquoise</Data></Cell>
    <Cell ss:StyleID="s66"><Data ss:Type="Number">0.90471049521859803</Data></Cell>
    <Cell ss:StyleID="s66"><Data ss:Type="Number">0.346454286393585</Data></Cell>
    <Cell ss:StyleID="s66"><Data ss:Type="Number">0.55825620882501203</Data></Cell>
    <Cell ss:StyleID="s66"><Data ss:Type="Number">-0.21180192243142701</Data></Cell>
    <Cell ss:StyleID="s67"><Data ss:Type="Number">-0.56069959517071299</Data></Cell>
    <Cell ss:StyleID="s67"><Data ss:Type="Number">0.51388913976508899</Data></Cell>
    <Cell ss:StyleID="s67"><Data ss:Type="Number">0.59032698299271902</Data></Cell>
    <Cell ss:StyleID="s67"><Data ss:Type="Number">0.55168478849908797</Data></Cell>
    <Cell ss:StyleID="s67"><Data ss:Type="Number">-4.8908447427856501E-2</Data></Cell>
   </Row>
   <Row ss:AutoFitHeight="0">
    <Cell><Data ss:Type="String">9416_fr2</Data></Cell>
    <Cell><Data ss:Type="String">Q4L9P0</Data></Cell>
    <Cell><Data ss:Type="String">sraP</Data></Cell>
    <Cell><Data ss:Type="String">XP_018007759.1</Data></Cell>
    <Cell><Data ss:Type="Number">28.5</Data></Cell>
    <Cell><Data ss:Type="Number">305</Data></Cell>
    <Cell ss:StyleID="s65"><Data ss:Type="Number">1.9E-19</Data></Cell>
    <Cell><Data ss:Type="String">PREDICTED: hemolymph clottable protein-like </Data></Cell>
    <Cell><Data ss:Type="String">protein phosphorylation [GO:0006468]</Data></Cell>
    <Cell><Data ss:Type="String">Hyalella azteca</Data></Cell>
    <Cell><Data ss:Type="String">grey</Data></Cell>
    <Cell ss:StyleID="s66"><Data ss:Type="Number">9.8952511326635503E-2</Data></Cell>
    <Cell ss:StyleID="s66"><Data ss:Type="Number">1.13894369692052E-2</Data></Cell>
    <Cell ss:StyleID="s66"><Data ss:Type="Number">8.7563074357430298E-2</Data></Cell>
    <Cell ss:StyleID="s66"><Data ss:Type="Number">-7.6173637388225093E-2</Data></Cell>
    <Cell ss:StyleID="s67"><Data ss:Type="Number">0.40159800985065702</Data></Cell>
    <Cell ss:StyleID="s67"><Data ss:Type="Number">-0.31101815576083103</Data></Cell>
    <Cell ss:StyleID="s67"><Data ss:Type="Number">-0.40597866412912298</Data></Cell>
    <Cell ss:StyleID="s67"><Data ss:Type="Number">-0.35282591921625001</Data></Cell>
    <Cell ss:StyleID="s67"><Data ss:Type="Number">-0.13439784993968201</Data></Cell>
   </Row>
   <Row ss:AutoFitHeight="0">
    <Cell><Data ss:Type="String">34340_fr6</Data></Cell>
    <Cell><Data ss:Type="String">Q556J6</Data></Cell>
    <Cell><Data ss:Type="String">DDB_G0274007</Data></Cell>
    <Cell><Data ss:Type="String">XP_013353716.1</Data></Cell>
    <Cell><Data ss:Type="Number">54</Data></Cell>
    <Cell><Data ss:Type="Number">87</Data></Cell>
    <Cell ss:StyleID="s65"><Data ss:Type="Number">1.0999999999999999E-19</Data></Cell>
    <Cell><Data ss:Type="String">hypothetical protein EMH_0064500 </Data></Cell>
    <Cell><Data ss:Type="String">sorocarp development [GO:0030587]</Data></Cell>
    <Cell><Data ss:Type="String">Eimeria mitis</Data></Cell>
    <Cell><Data ss:Type="String">grey</Data></Cell>
    <Cell ss:StyleID="s66"><Data ss:Type="Number">0.13059573729250101</Data></Cell>
    <Cell ss:StyleID="s66"><Data ss:Type="Number">5.7039672225238196E-3</Data></Cell>
    <Cell ss:StyleID="s66"><Data ss:Type="Number">0.124891770069977</Data></Cell>
    <Cell ss:StyleID="s66"><Data ss:Type="Number">-0.11918780284745301</Data></Cell>
    <Cell ss:StyleID="s67"><Data ss:Type="Number">0.43855588843360899</Data></Cell>
    <Cell ss:StyleID="s67"><Data ss:Type="Number">-0.24410183277814301</Data></Cell>
    <Cell ss:StyleID="s67"><Data ss:Type="Number">-0.36372444628038297</Data></Cell>
    <Cell ss:StyleID="s67"><Data ss:Type="Number">-0.27625857323777703</Data></Cell>
    <Cell ss:StyleID="s67"><Data ss:Type="Number">-0.19323884476761399</Data></Cell>
   </Row>
   <Row ss:AutoFitHeight="0">
    <Cell><Data ss:Type="String">6933_fr5</Data></Cell>
    <Cell><Data ss:Type="String">A2VEC9</Data></Cell>
    <Cell><Data ss:Type="String">SSPO</Data></Cell>
    <Cell><Data ss:Type="String">AHK05984.1</Data></Cell>
    <Cell><Data ss:Type="Number">37.299999999999997</Data></Cell>
    <Cell><Data ss:Type="Number">161</Data></Cell>
    <Cell ss:StyleID="s65"><Data ss:Type="Number">3.1999999999999999E-22</Data></Cell>
    <Cell><Data ss:Type="String">vitellogenin protein precursor 1, partial </Data></Cell>
    <Cell><Data ss:Type="String">cell adhesion [GO:0007155]</Data></Cell>
    <Cell><Data ss:Type="String">Gammarus marinus</Data></Cell>
    <Cell><Data ss:Type="String">blue</Data></Cell>
    <Cell ss:StyleID="s66"><Data ss:Type="Number">2.1831487212159</Data></Cell>
    <Cell ss:StyleID="s66"><Data ss:Type="Number">1.9369922563135</Data></Cell>
    <Cell ss:StyleID="s66"><Data ss:Type="Number">0.246156464902406</Data></Cell>
    <Cell ss:StyleID="s66"><Data ss:Type="Number">1.6908357914110901</Data></Cell>
    <Cell ss:StyleID="s67"><Data ss:Type="Number">0.71212045716480699</Data></Cell>
    <Cell ss:StyleID="s67"><Data ss:Type="Number">-0.43438978598801498</Data></Cell>
    <Cell ss:StyleID="s67"><Data ss:Type="Number">-0.62068315352002801</Data></Cell>
    <Cell ss:StyleID="s67"><Data ss:Type="Number">-0.48346867750573902</Data></Cell>
    <Cell ss:StyleID="s67"><Data ss:Type="Number">-0.34074367334558903</Data></Cell>
   </Row>
   <Row ss:AutoFitHeight="0">
    <Cell><Data ss:Type="String">25141_fr3</Data></Cell>
    <Cell><Data ss:Type="String">Q9UQ35</Data></Cell>
    <Cell><Data ss:Type="String">SRRM2</Data></Cell>
    <Cell><Data ss:Type="String">AHK05984.1</Data></Cell>
    <Cell><Data ss:Type="Number">34.299999999999997</Data></Cell>
    <Cell><Data ss:Type="Number">181</Data></Cell>
    <Cell ss:StyleID="s65"><Data ss:Type="Number">2.4E-22</Data></Cell>
    <Cell><Data ss:Type="String">vitellogenin protein precursor 1, partial </Data></Cell>
    <Cell><Data ss:Type="String">actin polymerization or depolymerization [GO:0008154]</Data></Cell>
    <Cell><Data ss:Type="String">Gammarus marinus</Data></Cell>
    <Cell><Data ss:Type="String">blue</Data></Cell>
    <Cell ss:StyleID="s66"><Data ss:Type="Number">4.2762749560478399</Data></Cell>
    <Cell ss:StyleID="s66"><Data ss:Type="Number">3.8467238875206</Data></Cell>
    <Cell ss:StyleID="s66"><Data ss:Type="Number">0.42955106852724301</Data></Cell>
    <Cell ss:StyleID="s66"><Data ss:Type="Number">3.4171728189933499</Data></Cell>
    <Cell ss:StyleID="s67"><Data ss:Type="Number">0.80367352345180199</Data></Cell>
    <Cell ss:StyleID="s67"><Data ss:Type="Number">-0.48639950933708798</Data></Cell>
    <Cell ss:StyleID="s67"><Data ss:Type="Number">-0.67501943608095405</Data></Cell>
    <Cell ss:StyleID="s67"><Data ss:Type="Number">-0.55753511663864497</Data></Cell>
    <Cell ss:StyleID="s67"><Data ss:Type="Number">-0.34617116886488303</Data></Cell>
   </Row>
   <Row ss:AutoFitHeight="0">
    <Cell><Data ss:Type="String">39612_fr1</Data></Cell>
    <Cell><Data ss:Type="String">-</Data></Cell>
    <Cell><Data ss:Type="String">-</Data></Cell>
    <Cell><Data ss:Type="String">XP_018007759.1</Data></Cell>
    <Cell><Data ss:Type="Number">41.9</Data></Cell>
    <Cell><Data ss:Type="Number">160</Data></Cell>
    <Cell ss:StyleID="s65"><Data ss:Type="Number">5.3000000000000004E-23</Data></Cell>
    <Cell><Data ss:Type="String">PREDICTED: hemolymph clottable protein-like </Data></Cell>
    <Cell><Data ss:Type="String">-</Data></Cell>
    <Cell><Data ss:Type="String">Hyalella azteca</Data></Cell>
    <Cell><Data ss:Type="String">grey</Data></Cell>
    <Cell ss:StyleID="s66"><Data ss:Type="Number">6.6691449890932203E-2</Data></Cell>
    <Cell ss:StyleID="s66"><Data ss:Type="Number">1.08831744423817E-2</Data></Cell>
    <Cell ss:StyleID="s66"><Data ss:Type="Number">5.58082754485505E-2</Data></Cell>
    <Cell ss:StyleID="s66"><Data ss:Type="Number">-4.4925101006168797E-2</Data></Cell>
    <Cell ss:StyleID="s67"><Data ss:Type="Number">0.36474598124238</Data></Cell>
    <Cell ss:StyleID="s67"><Data ss:Type="Number">-0.20446626284119199</Data></Cell>
    <Cell ss:StyleID="s67"><Data ss:Type="Number">-0.298191142865117</Data></Cell>
    <Cell ss:StyleID="s67"><Data ss:Type="Number">-0.225206612167412</Data></Cell>
    <Cell ss:StyleID="s67"><Data ss:Type="Number">-0.16035436850895099</Data></Cell>
   </Row>
   <Row ss:AutoFitHeight="0">
    <Cell><Data ss:Type="String">141642_fr4</Data></Cell>
    <Cell><Data ss:Type="String">P18432</Data></Cell>
    <Cell><Data ss:Type="String">Mlc2</Data></Cell>
    <Cell><Data ss:Type="String">XP_018007533.1</Data></Cell>
    <Cell><Data ss:Type="Number">80.3</Data></Cell>
    <Cell><Data ss:Type="Number">71</Data></Cell>
    <Cell ss:StyleID="s65"><Data ss:Type="Number">3.8000000000000001E-23</Data></Cell>
    <Cell><Data ss:Type="String">PREDICTED: myosin regulatory light chain 2-like </Data></Cell>
    <Cell><Data ss:Type="String">heart development [GO:0007507]</Data></Cell>
    <Cell><Data ss:Type="String">Hyalella azteca</Data></Cell>
    <Cell><Data ss:Type="String">brown</Data></Cell>
    <Cell ss:StyleID="s66"><Data ss:Type="Number">1.52692194752502</Data></Cell>
    <Cell ss:StyleID="s66"><Data ss:Type="Number">1.3228739663401801</Data></Cell>
    <Cell ss:StyleID="s66"><Data ss:Type="Number">0.204047981184837</Data></Cell>
    <Cell ss:StyleID="s66"><Data ss:Type="Number">1.1188259851553399</Data></Cell>
    <Cell ss:StyleID="s67"><Data ss:Type="Number">-0.37196356500073202</Data></Cell>
    <Cell ss:StyleID="s67"><Data ss:Type="Number">0.78122774163979503</Data></Cell>
    <Cell ss:StyleID="s67"><Data ss:Type="Number">0.240292082477324</Data></Cell>
    <Cell ss:StyleID="s67"><Data ss:Type="Number">0.38057700679532203</Data></Cell>
    <Cell ss:StyleID="s67"><Data ss:Type="Number">-0.17567242974480399</Data></Cell>
   </Row>
   <Row ss:AutoFitHeight="0">
    <Cell><Data ss:Type="String">110918_fr2</Data></Cell>
    <Cell><Data ss:Type="String">-</Data></Cell>
    <Cell><Data ss:Type="String">-</Data></Cell>
    <Cell><Data ss:Type="String">XP_018024698.1</Data></Cell>
    <Cell><Data ss:Type="Number">32.799999999999997</Data></Cell>
    <Cell><Data ss:Type="Number">274</Data></Cell>
    <Cell ss:StyleID="s65"><Data ss:Type="Number">2.6999999999999998E-23</Data></Cell>
    <Cell><Data ss:Type="String">PREDICTED: hemolymph clottable protein-like isoform X1 </Data></Cell>
    <Cell><Data ss:Type="String">-</Data></Cell>
    <Cell><Data ss:Type="String">Hyalella azteca</Data></Cell>
    <Cell><Data ss:Type="String">blue</Data></Cell>
    <Cell ss:StyleID="s66"><Data ss:Type="Number">5.0289875120197296</Data></Cell>
    <Cell ss:StyleID="s66"><Data ss:Type="Number">3.08031371525249</Data></Cell>
    <Cell ss:StyleID="s66"><Data ss:Type="Number">1.9486737967672401</Data></Cell>
    <Cell ss:StyleID="s66"><Data ss:Type="Number">1.1316399184852499</Data></Cell>
    <Cell ss:StyleID="s67"><Data ss:Type="Number">-0.78705503871912197</Data></Cell>
    <Cell ss:StyleID="s67"><Data ss:Type="Number">0.62709670633715298</Data></Cell>
    <Cell ss:StyleID="s67"><Data ss:Type="Number">0.74132036331735895</Data></Cell>
    <Cell ss:StyleID="s67"><Data ss:Type="Number">0.68037923791009902</Data></Cell>
    <Cell ss:StyleID="s67"><Data ss:Type="Number">0.18309477648197001</Data></Cell>
   </Row>
   <Row ss:AutoFitHeight="0">
    <Cell><Data ss:Type="String">31746_fr5</Data></Cell>
    <Cell><Data ss:Type="String">B3QSP3</Data></Cell>
    <Cell><Data ss:Type="String">ilvD</Data></Cell>
    <Cell><Data ss:Type="String">XP_018025391.1</Data></Cell>
    <Cell><Data ss:Type="Number">40.6</Data></Cell>
    <Cell><Data ss:Type="Number">180</Data></Cell>
    <Cell ss:StyleID="s65"><Data ss:Type="Number">1.7999999999999999E-23</Data></Cell>
    <Cell><Data ss:Type="String">PREDICTED: uncharacterized protein LOC108680968 </Data></Cell>
    <Cell><Data ss:Type="String">cellular amino acid biosynthetic process [GO:0008652]</Data></Cell>
    <Cell><Data ss:Type="String">Hyalella azteca</Data></Cell>
    <Cell><Data ss:Type="String">blue</Data></Cell>
    <Cell ss:StyleID="s66"><Data ss:Type="Number">6.5465593065901597</Data></Cell>
    <Cell ss:StyleID="s66"><Data ss:Type="Number">5.6751772713241504</Data></Cell>
    <Cell ss:StyleID="s66"><Data ss:Type="Number">0.87138203526600999</Data></Cell>
    <Cell ss:StyleID="s66"><Data ss:Type="Number">4.8037952360581402</Data></Cell>
    <Cell ss:StyleID="s67"><Data ss:Type="Number">0.84642963619815104</Data></Cell>
    <Cell ss:StyleID="s67"><Data ss:Type="Number">-0.56027236570093097</Data></Cell>
    <Cell ss:StyleID="s67"><Data ss:Type="Number">-0.73097031109102895</Data></Cell>
    <Cell ss:StyleID="s67"><Data ss:Type="Number">-0.63277559581707399</Data></Cell>
    <Cell ss:StyleID="s67"><Data ss:Type="Number">-0.25064181208741798</Data></Cell>
   </Row>
   <Row ss:AutoFitHeight="0">
    <Cell><Data ss:Type="String">172697_fr5</Data></Cell>
    <Cell><Data ss:Type="String">-</Data></Cell>
    <Cell><Data ss:Type="String">-</Data></Cell>
    <Cell><Data ss:Type="String">XP_018025391.1</Data></Cell>
    <Cell><Data ss:Type="Number">35.299999999999997</Data></Cell>
    <Cell><Data ss:Type="Number">258</Data></Cell>
    <Cell ss:StyleID="s65"><Data ss:Type="Number">8.6999999999999996E-24</Data></Cell>
    <Cell><Data ss:Type="String">PREDICTED: uncharacterized protein LOC108680968 </Data></Cell>
    <Cell><Data ss:Type="String">-</Data></Cell>
    <Cell><Data ss:Type="String">Hyalella azteca</Data></Cell>
    <Cell><Data ss:Type="String">blue</Data></Cell>
    <Cell ss:StyleID="s66"><Data ss:Type="Number">1.8139321682587299</Data></Cell>
    <Cell ss:StyleID="s66"><Data ss:Type="Number">1.31740719687374</Data></Cell>
    <Cell ss:StyleID="s66"><Data ss:Type="Number">0.49652497138498503</Data></Cell>
    <Cell ss:StyleID="s66"><Data ss:Type="Number">0.820882225488758</Data></Cell>
    <Cell ss:StyleID="s67"><Data ss:Type="Number">0.65740687185105695</Data></Cell>
    <Cell ss:StyleID="s67"><Data ss:Type="Number">-0.52362930210251002</Data></Cell>
    <Cell ss:StyleID="s67"><Data ss:Type="Number">-0.562590253962158</Data></Cell>
    <Cell ss:StyleID="s67"><Data ss:Type="Number">-0.58411868880722995</Data></Cell>
    <Cell ss:StyleID="s67"><Data ss:Type="Number">0.101216650737999</Data></Cell>
   </Row>
   <Row ss:AutoFitHeight="0">
    <Cell><Data ss:Type="String">48222_fr4</Data></Cell>
    <Cell><Data ss:Type="String">P04254</Data></Cell>
    <Cell><Data ss:Type="String">P04254</Data></Cell>
    <Cell><Data ss:Type="String">CAI78901.1</Data></Cell>
    <Cell><Data ss:Type="Number">53</Data></Cell>
    <Cell><Data ss:Type="Number">134</Data></Cell>
    <Cell ss:StyleID="s65"><Data ss:Type="Number">5.9000000000000002E-24</Data></Cell>
    <Cell><Data ss:Type="String">hemocyanin subunit 1 </Data></Cell>
    <Cell><Data ss:Type="String">oxidation-reduction process [GO:0055114]</Data></Cell>
    <Cell><Data ss:Type="String">Gammarus roeselii</Data></Cell>
    <Cell><Data ss:Type="String">turquoise</Data></Cell>
    <Cell ss:StyleID="s66"><Data ss:Type="Number">1.8450980841858799</Data></Cell>
    <Cell ss:StyleID="s66"><Data ss:Type="Number">1.2089685999335</Data></Cell>
    <Cell ss:StyleID="s66"><Data ss:Type="Number">0.63612948425237903</Data></Cell>
    <Cell ss:StyleID="s66"><Data ss:Type="Number">0.57283911568111801</Data></Cell>
    <Cell ss:StyleID="s67"><Data ss:Type="Number">-0.44170648237955001</Data></Cell>
    <Cell ss:StyleID="s67"><Data ss:Type="Number">0.537629604747482</Data></Cell>
    <Cell ss:StyleID="s67"><Data ss:Type="Number">0.49862832761805997</Data></Cell>
    <Cell ss:StyleID="s67"><Data ss:Type="Number">0.570130558788294</Data></Cell>
    <Cell ss:StyleID="s67"><Data ss:Type="Number">-0.179004761205797</Data></Cell>
   </Row>
   <Row ss:AutoFitHeight="0">
    <Cell><Data ss:Type="String">50488_fr6</Data></Cell>
    <Cell><Data ss:Type="String">A1T0X6</Data></Cell>
    <Cell><Data ss:Type="String">recF</Data></Cell>
    <Cell><Data ss:Type="String">XP_018007759.1</Data></Cell>
    <Cell><Data ss:Type="Number">25.4</Data></Cell>
    <Cell><Data ss:Type="Number">464</Data></Cell>
    <Cell ss:StyleID="s65"><Data ss:Type="Number">5.2999999999999997E-24</Data></Cell>
    <Cell><Data ss:Type="String">PREDICTED: hemolymph clottable protein-like </Data></Cell>
    <Cell><Data ss:Type="String">cellular response to DNA damage stimulus [GO:0006974]</Data></Cell>
    <Cell><Data ss:Type="String">Hyalella azteca</Data></Cell>
    <Cell><Data ss:Type="String">blue</Data></Cell>
    <Cell ss:StyleID="s66"><Data ss:Type="Number">7.7008594900191403</Data></Cell>
    <Cell ss:StyleID="s66"><Data ss:Type="Number">6.6418038825941501</Data></Cell>
    <Cell ss:StyleID="s66"><Data ss:Type="Number">1.0590556074249899</Data></Cell>
    <Cell ss:StyleID="s66"><Data ss:Type="Number">5.5827482751691502</Data></Cell>
    <Cell ss:StyleID="s67"><Data ss:Type="Number">0.86356799221210401</Data></Cell>
    <Cell ss:StyleID="s67"><Data ss:Type="Number">-0.56928158099023995</Data></Cell>
    <Cell ss:StyleID="s67"><Data ss:Type="Number">-0.760896488603508</Data></Cell>
    <Cell ss:StyleID="s67"><Data ss:Type="Number">-0.64562308510627398</Data></Cell>
    <Cell ss:StyleID="s67"><Data ss:Type="Number">-0.290590489388308</Data></Cell>
   </Row>
   <Row ss:AutoFitHeight="0">
    <Cell><Data ss:Type="String">205425_fr5</Data></Cell>
    <Cell><Data ss:Type="String">Q556J6</Data></Cell>
    <Cell><Data ss:Type="String">DDB_G0274007</Data></Cell>
    <Cell><Data ss:Type="String">CEP61499.1</Data></Cell>
    <Cell><Data ss:Type="Number">62.8</Data></Cell>
    <Cell><Data ss:Type="Number">86</Data></Cell>
    <Cell ss:StyleID="s65"><Data ss:Type="Number">2.3999999999999998E-24</Data></Cell>
    <Cell><Data ss:Type="String">LALA0S03e04214g1_1 </Data></Cell>
    <Cell><Data ss:Type="String">sorocarp development [GO:0030587]</Data></Cell>
    <Cell><Data ss:Type="String">Lachancea lanzarotensis</Data></Cell>
    <Cell><Data ss:Type="String">grey</Data></Cell>
    <Cell ss:StyleID="s66"><Data ss:Type="Number">8.5369145066702595E-2</Data></Cell>
    <Cell ss:StyleID="s66"><Data ss:Type="Number">5.7690779188967797E-2</Data></Cell>
    <Cell ss:StyleID="s66"><Data ss:Type="Number">2.7678365877734899E-2</Data></Cell>
    <Cell ss:StyleID="s66"><Data ss:Type="Number">3.0012413311232899E-2</Data></Cell>
    <Cell ss:StyleID="s67"><Data ss:Type="Number">0.30976415313900302</Data></Cell>
    <Cell ss:StyleID="s67"><Data ss:Type="Number">-0.162037336197806</Data></Cell>
    <Cell ss:StyleID="s67"><Data ss:Type="Number">-0.25294358249394</Data></Cell>
    <Cell ss:StyleID="s67"><Data ss:Type="Number">-0.178801790387214</Data></Cell>
    <Cell ss:StyleID="s67"><Data ss:Type="Number">-0.136888412143435</Data></Cell>
   </Row>
   <Row ss:AutoFitHeight="0">
    <Cell><Data ss:Type="String">196858_fr4</Data></Cell>
    <Cell><Data ss:Type="String">-</Data></Cell>
    <Cell><Data ss:Type="String">-</Data></Cell>
    <Cell><Data ss:Type="String">XP_018026431.1</Data></Cell>
    <Cell><Data ss:Type="Number">55.7</Data></Cell>
    <Cell><Data ss:Type="Number">122</Data></Cell>
    <Cell ss:StyleID="s65"><Data ss:Type="Number">1.3E-24</Data></Cell>
    <Cell><Data ss:Type="String">PREDICTED: uncharacterized protein LOC108681867 </Data></Cell>
    <Cell><Data ss:Type="String">-</Data></Cell>
    <Cell><Data ss:Type="String">Hyalella azteca</Data></Cell>
    <Cell><Data ss:Type="String">grey</Data></Cell>
    <Cell ss:StyleID="s66"><Data ss:Type="Number">0.44485104313726198</Data></Cell>
    <Cell ss:StyleID="s66"><Data ss:Type="Number">0.12355793859218001</Data></Cell>
    <Cell ss:StyleID="s66"><Data ss:Type="Number">0.32129310454508297</Data></Cell>
    <Cell ss:StyleID="s66"><Data ss:Type="Number">-0.197735165952903</Data></Cell>
    <Cell ss:StyleID="s67"><Data ss:Type="Number">-0.332511289520527</Data></Cell>
    <Cell ss:StyleID="s67"><Data ss:Type="Number">0.39361999320295998</Data></Cell>
    <Cell ss:StyleID="s67"><Data ss:Type="Number">0.41313423014428302</Data></Cell>
    <Cell ss:StyleID="s67"><Data ss:Type="Number">0.46326959798041301</Data></Cell>
    <Cell ss:StyleID="s67"><Data ss:Type="Number">-0.13698958994385699</Data></Cell>
   </Row>
   <Row ss:AutoFitHeight="0">
    <Cell><Data ss:Type="String">206816_fr3</Data></Cell>
    <Cell><Data ss:Type="String">Q9U572</Data></Cell>
    <Cell><Data ss:Type="String">Q9U572</Data></Cell>
    <Cell><Data ss:Type="String">XP_018025391.1</Data></Cell>
    <Cell><Data ss:Type="Number">39.700000000000003</Data></Cell>
    <Cell><Data ss:Type="Number">184</Data></Cell>
    <Cell ss:StyleID="s65"><Data ss:Type="Number">1.3E-24</Data></Cell>
    <Cell><Data ss:Type="String">PREDICTED: uncharacterized protein LOC108680968 </Data></Cell>
    <Cell><Data ss:Type="String">hemolymph coagulation [GO:0042381]</Data></Cell>
    <Cell><Data ss:Type="String">Hyalella azteca</Data></Cell>
    <Cell><Data ss:Type="String">yellow</Data></Cell>
    <Cell ss:StyleID="s66"><Data ss:Type="Number">0.28687526979149303</Data></Cell>
    <Cell ss:StyleID="s66"><Data ss:Type="Number">0.178803642349779</Data></Cell>
    <Cell ss:StyleID="s66"><Data ss:Type="Number">0.108071627441714</Data></Cell>
    <Cell ss:StyleID="s66"><Data ss:Type="Number">7.0732014908064994E-2</Data></Cell>
    <Cell ss:StyleID="s67"><Data ss:Type="Number">0.21881905606139501</Data></Cell>
    <Cell ss:StyleID="s67"><Data ss:Type="Number">-0.38889447124989501</Data></Cell>
    <Cell ss:StyleID="s67"><Data ss:Type="Number">-0.26645765690276202</Data></Cell>
    <Cell ss:StyleID="s67"><Data ss:Type="Number">-0.42276604806583701</Data></Cell>
    <Cell ss:StyleID="s67"><Data ss:Type="Number">0.542265751583626</Data></Cell>
   </Row>
   <Row ss:AutoFitHeight="0">
    <Cell><Data ss:Type="String">14545_fr1</Data></Cell>
    <Cell><Data ss:Type="String">P81121</Data></Cell>
    <Cell><Data ss:Type="String">P81121</Data></Cell>
    <Cell><Data ss:Type="String">XP_018018854.1</Data></Cell>
    <Cell><Data ss:Type="Number">32.4</Data></Cell>
    <Cell><Data ss:Type="Number">306</Data></Cell>
    <Cell ss:StyleID="s65"><Data ss:Type="Number">9.5000000000000007E-25</Data></Cell>
    <Cell><Data ss:Type="String">PREDICTED: uncharacterized protein LOC108675362 </Data></Cell>
    <Cell><Data ss:Type="String">sperm capacitation [GO:0048240]</Data></Cell>
    <Cell><Data ss:Type="String">Hyalella azteca</Data></Cell>
    <Cell><Data ss:Type="String">grey</Data></Cell>
    <Cell ss:StyleID="s66"><Data ss:Type="Number">0.37330763700769198</Data></Cell>
    <Cell ss:StyleID="s66"><Data ss:Type="Number">0.18219897908883101</Data></Cell>
    <Cell ss:StyleID="s66"><Data ss:Type="Number">0.191108657918861</Data></Cell>
    <Cell ss:StyleID="s66"><Data ss:Type="Number">-8.9096788300294695E-3</Data></Cell>
    <Cell ss:StyleID="s67"><Data ss:Type="Number">-0.27556447286395602</Data></Cell>
    <Cell ss:StyleID="s67"><Data ss:Type="Number">0.10240356110043899</Data></Cell>
    <Cell ss:StyleID="s67"><Data ss:Type="Number">0.43486170812173203</Data></Cell>
    <Cell ss:StyleID="s67"><Data ss:Type="Number">0.454889134607943</Data></Cell>
    <Cell ss:StyleID="s67"><Data ss:Type="Number">-7.7278556723379299E-2</Data></Cell>
   </Row>
   <Row ss:AutoFitHeight="0">
    <Cell><Data ss:Type="String">191891_fr5</Data></Cell>
    <Cell><Data ss:Type="String">P04254</Data></Cell>
    <Cell><Data ss:Type="String">P04254</Data></Cell>
    <Cell><Data ss:Type="String">XP_018023978.1</Data></Cell>
    <Cell><Data ss:Type="Number">59.5</Data></Cell>
    <Cell><Data ss:Type="Number">116</Data></Cell>
    <Cell ss:StyleID="s65"><Data ss:Type="Number">6.1000000000000002E-25</Data></Cell>
    <Cell><Data ss:Type="String">PREDICTED: hemocyanin B chain-like </Data></Cell>
    <Cell><Data ss:Type="String">oxidation-reduction process [GO:0055114]</Data></Cell>
    <Cell><Data ss:Type="String">Hyalella azteca</Data></Cell>
    <Cell><Data ss:Type="String">grey</Data></Cell>
    <Cell ss:StyleID="s66"><Data ss:Type="Number">2.19396390900807E-2</Data></Cell>
    <Cell ss:StyleID="s66"><Data ss:Type="Number">7.5615263621841402E-3</Data></Cell>
    <Cell ss:StyleID="s66"><Data ss:Type="Number">1.4378112727896601E-2</Data></Cell>
    <Cell ss:StyleID="s66"><Data ss:Type="Number">-6.8165863657124503E-3</Data></Cell>
    <Cell ss:StyleID="s67"><Data ss:Type="Number">0.125020689387047</Data></Cell>
    <Cell ss:StyleID="s67"><Data ss:Type="Number">-0.24137170103056499</Data></Cell>
    <Cell ss:StyleID="s67"><Data ss:Type="Number">-0.200072126436595</Data></Cell>
    <Cell ss:StyleID="s67"><Data ss:Type="Number">-0.25658036132419199</Data></Cell>
    <Cell ss:StyleID="s67"><Data ss:Type="Number">0.30348712492512298</Data></Cell>
   </Row>
   <Row ss:AutoFitHeight="0">
    <Cell><Data ss:Type="String">130214_fr4</Data></Cell>
    <Cell><Data ss:Type="String">Q58EA2</Data></Cell>
    <Cell><Data ss:Type="String">alyref-a</Data></Cell>
    <Cell><Data ss:Type="String">XP_021354789.1</Data></Cell>
    <Cell><Data ss:Type="Number">43.6</Data></Cell>
    <Cell><Data ss:Type="Number">181</Data></Cell>
    <Cell ss:StyleID="s65"><Data ss:Type="Number">3.7000000000000001E-25</Data></Cell>
    <Cell><Data ss:Type="String">THO complex subunit 4-A-like </Data></Cell>
    <Cell><Data ss:Type="String">positive regulation of DNA-templated transcription, elongation [GO:0032786]</Data></Cell>
    <Cell><Data ss:Type="String">Mizuhopecten yessoensis</Data></Cell>
    <Cell><Data ss:Type="String">grey</Data></Cell>
    <Cell ss:StyleID="s66"><Data ss:Type="Number">0.31669971296248001</Data></Cell>
    <Cell ss:StyleID="s66"><Data ss:Type="Number">6.8454565113889101E-2</Data></Cell>
    <Cell ss:StyleID="s66"><Data ss:Type="Number">0.248245147848591</Data></Cell>
    <Cell ss:StyleID="s66"><Data ss:Type="Number">-0.179790582734702</Data></Cell>
    <Cell ss:StyleID="s67"><Data ss:Type="Number">-0.47204645958058</Data></Cell>
    <Cell ss:StyleID="s67"><Data ss:Type="Number">0.25533511824300298</Data></Cell>
    <Cell ss:StyleID="s67"><Data ss:Type="Number">0.60924205017303701</Data></Cell>
    <Cell ss:StyleID="s67"><Data ss:Type="Number">0.45212935558401002</Data></Cell>
    <Cell ss:StyleID="s67"><Data ss:Type="Number">0.236723124295253</Data></Cell>
   </Row>
   <Row ss:AutoFitHeight="0">
    <Cell><Data ss:Type="String">143364_fr4</Data></Cell>
    <Cell><Data ss:Type="String">P04254</Data></Cell>
    <Cell><Data ss:Type="String">P04254</Data></Cell>
    <Cell><Data ss:Type="String">XP_018024726.1</Data></Cell>
    <Cell><Data ss:Type="Number">47.2</Data></Cell>
    <Cell><Data ss:Type="Number">176</Data></Cell>
    <Cell ss:StyleID="s65"><Data ss:Type="Number">1.1000000000000001E-25</Data></Cell>
    <Cell><Data ss:Type="String">PREDICTED: hemocyanin-like </Data></Cell>
    <Cell><Data ss:Type="String">oxidation-reduction process [GO:0055114]</Data></Cell>
    <Cell><Data ss:Type="String">Hyalella azteca</Data></Cell>
    <Cell><Data ss:Type="String">grey</Data></Cell>
    <Cell ss:StyleID="s66"><Data ss:Type="Number">6.0016541431602899E-2</Data></Cell>
    <Cell ss:StyleID="s66"><Data ss:Type="Number">5.8231623493326E-3</Data></Cell>
    <Cell ss:StyleID="s66"><Data ss:Type="Number">5.4193379082270302E-2</Data></Cell>
    <Cell ss:StyleID="s66"><Data ss:Type="Number">-4.8370216732937697E-2</Data></Cell>
    <Cell ss:StyleID="s67"><Data ss:Type="Number">-0.25322970868974798</Data></Cell>
    <Cell ss:StyleID="s67"><Data ss:Type="Number">0.31042541832335901</Data></Cell>
    <Cell ss:StyleID="s67"><Data ss:Type="Number">0.235587727459973</Data></Cell>
    <Cell ss:StyleID="s67"><Data ss:Type="Number">0.177424999648787</Data></Cell>
    <Cell ss:StyleID="s67"><Data ss:Type="Number">-3.5975215250000803E-2</Data></Cell>
   </Row>
   <Row ss:AutoFitHeight="0">
    <Cell><Data ss:Type="String">155889_fr2</Data></Cell>
    <Cell><Data ss:Type="String">Q9WVJ3</Data></Cell>
    <Cell><Data ss:Type="String">Cpq</Data></Cell>
    <Cell><Data ss:Type="String">XP_018010879.1</Data></Cell>
    <Cell><Data ss:Type="Number">65.7</Data></Cell>
    <Cell><Data ss:Type="Number">102</Data></Cell>
    <Cell ss:StyleID="s65"><Data ss:Type="Number">7.8999999999999994E-26</Data></Cell>
    <Cell><Data ss:Type="String">PREDICTED: carboxypeptidase Q-like </Data></Cell>
    <Cell><Data ss:Type="String">proteolysis [GO:0006508]</Data></Cell>
    <Cell><Data ss:Type="String">Hyalella azteca</Data></Cell>
    <Cell><Data ss:Type="String">grey</Data></Cell>
    <Cell ss:StyleID="s66"><Data ss:Type="Number">0.148203756320442</Data></Cell>
    <Cell ss:StyleID="s66"><Data ss:Type="Number">0.142470197464279</Data></Cell>
    <Cell ss:StyleID="s66"><Data ss:Type="Number">5.7335588561630603E-3</Data></Cell>
    <Cell ss:StyleID="s66"><Data ss:Type="Number">0.136736638608116</Data></Cell>
    <Cell ss:StyleID="s67"><Data ss:Type="Number">0.20455538066164</Data></Cell>
    <Cell ss:StyleID="s67"><Data ss:Type="Number">-0.195174383781029</Data></Cell>
    <Cell ss:StyleID="s67"><Data ss:Type="Number">-0.30773984325779802</Data></Cell>
    <Cell ss:StyleID="s67"><Data ss:Type="Number">-0.20155295840509299</Data></Cell>
    <Cell ss:StyleID="s67"><Data ss:Type="Number">-0.14059303900638401</Data></Cell>
   </Row>
   <Row ss:AutoFitHeight="0">
    <Cell><Data ss:Type="String">122312_fr4</Data></Cell>
    <Cell><Data ss:Type="String">P49041</Data></Cell>
    <Cell><Data ss:Type="String">rps-5</Data></Cell>
    <Cell><Data ss:Type="String">XP_018016935.1</Data></Cell>
    <Cell><Data ss:Type="Number">83.5</Data></Cell>
    <Cell><Data ss:Type="Number">85</Data></Cell>
    <Cell ss:StyleID="s65"><Data ss:Type="Number">5.3999999999999996E-26</Data></Cell>
    <Cell><Data ss:Type="String">PREDICTED: 40S ribosomal protein S5 </Data></Cell>
    <Cell><Data ss:Type="String">regulation of translational fidelity [GO:0006450]</Data></Cell>
    <Cell><Data ss:Type="String">Hyalella azteca</Data></Cell>
    <Cell><Data ss:Type="String">yellow</Data></Cell>
    <Cell ss:StyleID="s66"><Data ss:Type="Number">2.0785582217499501</Data></Cell>
    <Cell ss:StyleID="s66"><Data ss:Type="Number">1.91195116520905</Data></Cell>
    <Cell ss:StyleID="s66"><Data ss:Type="Number">0.16660705654090699</Data></Cell>
    <Cell ss:StyleID="s66"><Data ss:Type="Number">1.74534410866814</Data></Cell>
    <Cell ss:StyleID="s67"><Data ss:Type="Number">-0.12850420181991301</Data></Cell>
    <Cell ss:StyleID="s67"><Data ss:Type="Number">-0.252679188328569</Data></Cell>
    <Cell ss:StyleID="s67"><Data ss:Type="Number">-3.2094158687833302E-2</Data></Cell>
    <Cell ss:StyleID="s67"><Data ss:Type="Number">-0.32902309622078901</Data></Cell>
    <Cell ss:StyleID="s67"><Data ss:Type="Number">0.86539305127191102</Data></Cell>
   </Row>
   <Row ss:AutoFitHeight="0">
    <Cell><Data ss:Type="String">49275_fr3</Data></Cell>
    <Cell><Data ss:Type="String">Q5NVM9</Data></Cell>
    <Cell><Data ss:Type="String">HSPA8</Data></Cell>
    <Cell><Data ss:Type="String">CAI78901.1</Data></Cell>
    <Cell><Data ss:Type="Number">50.3</Data></Cell>
    <Cell><Data ss:Type="Number">153</Data></Cell>
    <Cell ss:StyleID="s65"><Data ss:Type="Number">1.5000000000000001E-26</Data></Cell>
    <Cell><Data ss:Type="String">hemocyanin subunit 1 </Data></Cell>
    <Cell><Data ss:Type="String">regulation of protein stability [GO:0031647]</Data></Cell>
    <Cell><Data ss:Type="String">Gammarus roeselii</Data></Cell>
    <Cell><Data ss:Type="String">blue</Data></Cell>
    <Cell ss:StyleID="s66"><Data ss:Type="Number">0.79244712702977005</Data></Cell>
    <Cell ss:StyleID="s66"><Data ss:Type="Number">0.70371087318320502</Data></Cell>
    <Cell ss:StyleID="s66"><Data ss:Type="Number">8.8736253846565194E-2</Data></Cell>
    <Cell ss:StyleID="s66"><Data ss:Type="Number">0.61497461933663999</Data></Cell>
    <Cell ss:StyleID="s67"><Data ss:Type="Number">0.57966936586280304</Data></Cell>
    <Cell ss:StyleID="s67"><Data ss:Type="Number">-0.336845356813053</Data></Cell>
    <Cell ss:StyleID="s67"><Data ss:Type="Number">-0.480104356973234</Data></Cell>
    <Cell ss:StyleID="s67"><Data ss:Type="Number">-0.38034169295646902</Data></Cell>
    <Cell ss:StyleID="s67"><Data ss:Type="Number">-0.26935926068202598</Data></Cell>
   </Row>
   <Row ss:AutoFitHeight="0">
    <Cell><Data ss:Type="String">9788_fr4</Data></Cell>
    <Cell><Data ss:Type="String">Q94637</Data></Cell>
    <Cell><Data ss:Type="String">vit-6</Data></Cell>
    <Cell><Data ss:Type="String">XP_018025391.1</Data></Cell>
    <Cell><Data ss:Type="Number">40.200000000000003</Data></Cell>
    <Cell><Data ss:Type="Number">204</Data></Cell>
    <Cell ss:StyleID="s65"><Data ss:Type="Number">1E-26</Data></Cell>
    <Cell><Data ss:Type="String">PREDICTED: uncharacterized protein LOC108680968 </Data></Cell>
    <Cell><Data ss:Type="String">lipid transport [GO:0006869]</Data></Cell>
    <Cell><Data ss:Type="String">Hyalella azteca</Data></Cell>
    <Cell><Data ss:Type="String">blue</Data></Cell>
    <Cell ss:StyleID="s66"><Data ss:Type="Number">9.0034918435131797</Data></Cell>
    <Cell ss:StyleID="s66"><Data ss:Type="Number">8.3554727667307809</Data></Cell>
    <Cell ss:StyleID="s66"><Data ss:Type="Number">0.64801907678239501</Data></Cell>
    <Cell ss:StyleID="s66"><Data ss:Type="Number">7.7074536899483901</Data></Cell>
    <Cell ss:StyleID="s67"><Data ss:Type="Number">0.88979932360422798</Data></Cell>
    <Cell ss:StyleID="s67"><Data ss:Type="Number">-0.52417619986332498</Data></Cell>
    <Cell ss:StyleID="s67"><Data ss:Type="Number">-0.724529915880747</Data></Cell>
    <Cell ss:StyleID="s67"><Data ss:Type="Number">-0.59027318206511703</Data></Cell>
    <Cell ss:StyleID="s67"><Data ss:Type="Number">-0.38445166920760898</Data></Cell>
   </Row>
   <Row ss:AutoFitHeight="0">
    <Cell><Data ss:Type="String">7432_fr3</Data></Cell>
    <Cell><Data ss:Type="String">P03211</Data></Cell>
    <Cell><Data ss:Type="String">EBNA1</Data></Cell>
    <Cell><Data ss:Type="String">XP_019155912.1</Data></Cell>
    <Cell><Data ss:Type="Number">30.4</Data></Cell>
    <Cell><Data ss:Type="Number">514</Data></Cell>
    <Cell ss:StyleID="s65"><Data ss:Type="Number">3.1999999999999999E-27</Data></Cell>
    <Cell><Data ss:Type="String">PREDICTED: fibroin heavy chain-like </Data></Cell>
    <Cell><Data ss:Type="String">suppression by virus of host NF-kappaB transcription factor activity [GO:0039644]</Data></Cell>
    <Cell><Data ss:Type="String">Ipomoea nil</Data></Cell>
    <Cell><Data ss:Type="String">grey</Data></Cell>
    <Cell ss:StyleID="s66"><Data ss:Type="Number">0.235929804956653</Data></Cell>
    <Cell ss:StyleID="s66"><Data ss:Type="Number">6.9776116502584404E-2</Data></Cell>
    <Cell ss:StyleID="s66"><Data ss:Type="Number">0.166153688454069</Data></Cell>
    <Cell ss:StyleID="s66"><Data ss:Type="Number">-9.6377571951484595E-2</Data></Cell>
    <Cell ss:StyleID="s67"><Data ss:Type="Number">-0.33584156970168599</Data></Cell>
    <Cell ss:StyleID="s67"><Data ss:Type="Number">0.38488001802578398</Data></Cell>
    <Cell ss:StyleID="s67"><Data ss:Type="Number">0.44867104304232802</Data></Cell>
    <Cell ss:StyleID="s67"><Data ss:Type="Number">0.33622715036853901</Data></Cell>
    <Cell ss:StyleID="s67"><Data ss:Type="Number">-0.14371377649321601</Data></Cell>
   </Row>
   <Row ss:AutoFitHeight="0">
    <Cell><Data ss:Type="String">216940_fr5</Data></Cell>
    <Cell><Data ss:Type="String">Q64428</Data></Cell>
    <Cell><Data ss:Type="String">Hadha</Data></Cell>
    <Cell><Data ss:Type="String">XP_018021078.1</Data></Cell>
    <Cell><Data ss:Type="Number">72.599999999999994</Data></Cell>
    <Cell><Data ss:Type="Number">84</Data></Cell>
    <Cell ss:StyleID="s65"><Data ss:Type="Number">2.4E-27</Data></Cell>
    <Cell><Data ss:Type="String">PREDICTED: trifunctional enzyme subunit alpha, mitochondrial-like </Data></Cell>
    <Cell><Data ss:Type="String">fatty acid metabolic process [GO:0006631]</Data></Cell>
    <Cell><Data ss:Type="String">Hyalella azteca</Data></Cell>
    <Cell><Data ss:Type="String">grey</Data></Cell>
    <Cell ss:StyleID="s66"><Data ss:Type="Number">0.16011139134851199</Data></Cell>
    <Cell ss:StyleID="s66"><Data ss:Type="Number">8.4016905176909504E-2</Data></Cell>
    <Cell ss:StyleID="s66"><Data ss:Type="Number">7.6094486171602999E-2</Data></Cell>
    <Cell ss:StyleID="s66"><Data ss:Type="Number">7.9224190053064601E-3</Data></Cell>
    <Cell ss:StyleID="s67"><Data ss:Type="Number">-0.24440282812584499</Data></Cell>
    <Cell ss:StyleID="s67"><Data ss:Type="Number">7.2927691550622703E-2</Data></Cell>
    <Cell ss:StyleID="s67"><Data ss:Type="Number">0.32603527547314898</Data></Cell>
    <Cell ss:StyleID="s67"><Data ss:Type="Number">0.34337609808931702</Data></Cell>
    <Cell ss:StyleID="s67"><Data ss:Type="Number">-8.6636662688232197E-2</Data></Cell>
   </Row>
   <Row ss:AutoFitHeight="0">
    <Cell><Data ss:Type="String">24870_fr6</Data></Cell>
    <Cell><Data ss:Type="String">P81182</Data></Cell>
    <Cell><Data ss:Type="String">P81182</Data></Cell>
    <Cell><Data ss:Type="String">XP_018009303.1</Data></Cell>
    <Cell><Data ss:Type="Number">60.4</Data></Cell>
    <Cell><Data ss:Type="Number">101</Data></Cell>
    <Cell ss:StyleID="s65"><Data ss:Type="Number">2.4E-27</Data></Cell>
    <Cell><Data ss:Type="String">PREDICTED: uncharacterized protein LOC108666875 </Data></Cell>
    <Cell><Data ss:Type="String">immune system process [GO:0002376]</Data></Cell>
    <Cell><Data ss:Type="String">Hyalella azteca</Data></Cell>
    <Cell><Data ss:Type="String">grey</Data></Cell>
    <Cell ss:StyleID="s66"><Data ss:Type="Number">0.31025003779229499</Data></Cell>
    <Cell ss:StyleID="s66"><Data ss:Type="Number">0.101310768867012</Data></Cell>
    <Cell ss:StyleID="s66"><Data ss:Type="Number">0.208939268925284</Data></Cell>
    <Cell ss:StyleID="s66"><Data ss:Type="Number">-0.107628500058272</Data></Cell>
    <Cell ss:StyleID="s67"><Data ss:Type="Number">-0.16451239669217901</Data></Cell>
    <Cell ss:StyleID="s67"><Data ss:Type="Number">-0.14151506535633801</Data></Cell>
    <Cell ss:StyleID="s67"><Data ss:Type="Number">4.1537649861361402E-2</Data></Cell>
    <Cell ss:StyleID="s67"><Data ss:Type="Number">-0.23836187114907301</Data></Cell>
    <Cell ss:StyleID="s67"><Data ss:Type="Number">0.59734015517652495</Data></Cell>
   </Row>
   <Row ss:AutoFitHeight="0">
    <Cell><Data ss:Type="String">128511_fr6</Data></Cell>
    <Cell><Data ss:Type="String">P17271</Data></Cell>
    <Cell><Data ss:Type="String">His2B</Data></Cell>
    <Cell><Data ss:Type="String">XP_011313837.1</Data></Cell>
    <Cell><Data ss:Type="Number">69.5</Data></Cell>
    <Cell><Data ss:Type="Number">105</Data></Cell>
    <Cell ss:StyleID="s65"><Data ss:Type="Number">1.6999999999999999E-27</Data></Cell>
    <Cell><Data ss:Type="String">PREDICTED: uncharacterized protein LOC105273229 </Data></Cell>
    <Cell><Data ss:Type="String">nucleosome assembly [GO:0006334]</Data></Cell>
    <Cell><Data ss:Type="String">Fopius arisanus</Data></Cell>
    <Cell><Data ss:Type="String">grey</Data></Cell>
    <Cell ss:StyleID="s66"><Data ss:Type="Number">0.24000698608201701</Data></Cell>
    <Cell ss:StyleID="s66"><Data ss:Type="Number">2.39396607172629E-2</Data></Cell>
    <Cell ss:StyleID="s66"><Data ss:Type="Number">0.21606732536475401</Data></Cell>
    <Cell ss:StyleID="s66"><Data ss:Type="Number">-0.19212766464749101</Data></Cell>
    <Cell ss:StyleID="s67"><Data ss:Type="Number">-0.27490511465255202</Data></Cell>
    <Cell ss:StyleID="s67"><Data ss:Type="Number">0.24171305127565401</Data></Cell>
    <Cell ss:StyleID="s67"><Data ss:Type="Number">0.35978349285968197</Data></Cell>
    <Cell ss:StyleID="s67"><Data ss:Type="Number">0.42273292011621899</Data></Cell>
    <Cell ss:StyleID="s67"><Data ss:Type="Number">-0.11755893436116099</Data></Cell>
   </Row>
   <Row ss:AutoFitHeight="0">
    <Cell><Data ss:Type="String">10630_fr3</Data></Cell>
    <Cell><Data ss:Type="String">P0CG71</Data></Cell>
    <Cell><Data ss:Type="String">ubq-1</Data></Cell>
    <Cell><Data ss:Type="String">KHN74847.1</Data></Cell>
    <Cell><Data ss:Type="Number">85.4</Data></Cell>
    <Cell><Data ss:Type="Number">89</Data></Cell>
    <Cell ss:StyleID="s65"><Data ss:Type="Number">7.5000000000000003E-28</Data></Cell>
    <Cell><Data ss:Type="String">Polyubiquitin-A </Data></Cell>
    <Cell><Data ss:Type="String">circadian rhythm [GO:0007623]</Data></Cell>
    <Cell><Data ss:Type="String">Toxocara canis</Data></Cell>
    <Cell><Data ss:Type="String">grey</Data></Cell>
    <Cell ss:StyleID="s66"><Data ss:Type="Number">0.686413887445254</Data></Cell>
    <Cell ss:StyleID="s66"><Data ss:Type="Number">0.27534217625507701</Data></Cell>
    <Cell ss:StyleID="s66"><Data ss:Type="Number">0.41107171119017699</Data></Cell>
    <Cell ss:StyleID="s66"><Data ss:Type="Number">-0.13572953493510001</Data></Cell>
    <Cell ss:StyleID="s67"><Data ss:Type="Number">-0.25536781255903401</Data></Cell>
    <Cell ss:StyleID="s67"><Data ss:Type="Number">-3.9850826048001102E-2</Data></Cell>
    <Cell ss:StyleID="s67"><Data ss:Type="Number">0.121450295949988</Data></Cell>
    <Cell ss:StyleID="s67"><Data ss:Type="Number">-0.18527217267066801</Data></Cell>
    <Cell ss:StyleID="s67"><Data ss:Type="Number">0.60614382278072998</Data></Cell>
   </Row>
   <Row ss:AutoFitHeight="0">
    <Cell><Data ss:Type="String">201865_fr3</Data></Cell>
    <Cell><Data ss:Type="String">P04114</Data></Cell>
    <Cell><Data ss:Type="String">APOB</Data></Cell>
    <Cell><Data ss:Type="String">AGM75775.1</Data></Cell>
    <Cell><Data ss:Type="Number">43</Data></Cell>
    <Cell><Data ss:Type="Number">151</Data></Cell>
    <Cell ss:StyleID="s65"><Data ss:Type="Number">4.1000000000000002E-28</Data></Cell>
    <Cell><Data ss:Type="String">vitellogenin </Data></Cell>
    <Cell><Data ss:Type="String">low-density lipoprotein particle remodeling [GO:0034374]</Data></Cell>
    <Cell><Data ss:Type="String">Eriocheir sinensis</Data></Cell>
    <Cell><Data ss:Type="String">turquoise</Data></Cell>
    <Cell ss:StyleID="s66"><Data ss:Type="Number">0.29356894261067801</Data></Cell>
    <Cell ss:StyleID="s66"><Data ss:Type="Number">0.14249639900005101</Data></Cell>
    <Cell ss:StyleID="s66"><Data ss:Type="Number">0.151072543610626</Data></Cell>
    <Cell ss:StyleID="s66"><Data ss:Type="Number">-8.5761446105754296E-3</Data></Cell>
    <Cell ss:StyleID="s67"><Data ss:Type="Number">0.41765275941618601</Data></Cell>
    <Cell ss:StyleID="s67"><Data ss:Type="Number">-0.24775725631143</Data></Cell>
    <Cell ss:StyleID="s67"><Data ss:Type="Number">-0.31304290118505801</Data></Cell>
    <Cell ss:StyleID="s67"><Data ss:Type="Number">-0.289343213849514</Data></Cell>
    <Cell ss:StyleID="s67"><Data ss:Type="Number">-0.171438582740984</Data></Cell>
   </Row>
   <Row ss:AutoFitHeight="0">
    <Cell><Data ss:Type="String">199971_fr3</Data></Cell>
    <Cell><Data ss:Type="String">Q94637</Data></Cell>
    <Cell><Data ss:Type="String">vit-6</Data></Cell>
    <Cell><Data ss:Type="String">XP_018007759.1</Data></Cell>
    <Cell><Data ss:Type="Number">26.2</Data></Cell>
    <Cell><Data ss:Type="Number">413</Data></Cell>
    <Cell ss:StyleID="s65"><Data ss:Type="Number">1.3999999999999999E-28</Data></Cell>
    <Cell><Data ss:Type="String">PREDICTED: hemolymph clottable protein-like </Data></Cell>
    <Cell><Data ss:Type="String">hemidesmosome assembly [GO:0031581]</Data></Cell>
    <Cell><Data ss:Type="String">Hyalella azteca</Data></Cell>
    <Cell><Data ss:Type="String">blue</Data></Cell>
    <Cell ss:StyleID="s66"><Data ss:Type="Number">15.3398793792073</Data></Cell>
    <Cell ss:StyleID="s66"><Data ss:Type="Number">13.7567695016842</Data></Cell>
    <Cell ss:StyleID="s66"><Data ss:Type="Number">1.58310987752318</Data></Cell>
    <Cell ss:StyleID="s66"><Data ss:Type="Number">12.173659624160999</Data></Cell>
    <Cell ss:StyleID="s67"><Data ss:Type="Number">0.96778449036999104</Data></Cell>
    <Cell ss:StyleID="s67"><Data ss:Type="Number">-0.60207838971285998</Data></Cell>
    <Cell ss:StyleID="s67"><Data ss:Type="Number">-0.80490242539189405</Data></Cell>
    <Cell ss:StyleID="s67"><Data ss:Type="Number">-0.67714875199392</Data></Cell>
    <Cell ss:StyleID="s67"><Data ss:Type="Number">-0.37627161398172798</Data></Cell>
   </Row>
   <Row ss:AutoFitHeight="0">
    <Cell><Data ss:Type="String">30247_fr5</Data></Cell>
    <Cell><Data ss:Type="String">P80096</Data></Cell>
    <Cell><Data ss:Type="String">P80096</Data></Cell>
    <Cell><Data ss:Type="String">XP_018012847.1</Data></Cell>
    <Cell><Data ss:Type="Number">51.9</Data></Cell>
    <Cell><Data ss:Type="Number">154</Data></Cell>
    <Cell ss:StyleID="s65"><Data ss:Type="Number">1.1E-28</Data></Cell>
    <Cell><Data ss:Type="String">PREDICTED: hemocyanin-like </Data></Cell>
    <Cell><Data ss:Type="String">oxidation-reduction process [GO:0055114]</Data></Cell>
    <Cell><Data ss:Type="String">Hyalella azteca</Data></Cell>
    <Cell><Data ss:Type="String">blue</Data></Cell>
    <Cell ss:StyleID="s66"><Data ss:Type="Number">2.0301470874318199</Data></Cell>
    <Cell ss:StyleID="s66"><Data ss:Type="Number">0.74100170506770102</Data></Cell>
    <Cell ss:StyleID="s66"><Data ss:Type="Number">1.2891453823641199</Data></Cell>
    <Cell ss:StyleID="s66"><Data ss:Type="Number">-0.54814367729642199</Data></Cell>
    <Cell ss:StyleID="s67"><Data ss:Type="Number">-0.61203964558962698</Data></Cell>
    <Cell ss:StyleID="s67"><Data ss:Type="Number">0.57633647833897705</Data></Cell>
    <Cell ss:StyleID="s67"><Data ss:Type="Number">0.61575624668302298</Data></Cell>
    <Cell ss:StyleID="s67"><Data ss:Type="Number">0.57017521160728901</Data></Cell>
    <Cell ss:StyleID="s67"><Data ss:Type="Number">6.2763114123357194E-2</Data></Cell>
   </Row>
   <Row ss:AutoFitHeight="0">
    <Cell><Data ss:Type="String">201744_fr2</Data></Cell>
    <Cell><Data ss:Type="String">G1UBD1</Data></Cell>
    <Cell><Data ss:Type="String">pmoB2; pmoB1</Data></Cell>
    <Cell><Data ss:Type="String">XP_018007759.1</Data></Cell>
    <Cell><Data ss:Type="Number">35.700000000000003</Data></Cell>
    <Cell><Data ss:Type="Number">258</Data></Cell>
    <Cell ss:StyleID="s65"><Data ss:Type="Number">7.5000000000000001E-29</Data></Cell>
    <Cell><Data ss:Type="String">PREDICTED: hemolymph clottable protein-like </Data></Cell>
    <Cell><Data ss:Type="String">oxidation-reduction process [GO:0055114]</Data></Cell>
    <Cell><Data ss:Type="String">Hyalella azteca</Data></Cell>
    <Cell><Data ss:Type="String">blue</Data></Cell>
    <Cell ss:StyleID="s66"><Data ss:Type="Number">8.0134791512540193</Data></Cell>
    <Cell ss:StyleID="s66"><Data ss:Type="Number">6.9646250751133101</Data></Cell>
    <Cell ss:StyleID="s66"><Data ss:Type="Number">1.0488540761407099</Data></Cell>
    <Cell ss:StyleID="s66"><Data ss:Type="Number">5.9157709989725999</Data></Cell>
    <Cell ss:StyleID="s67"><Data ss:Type="Number">0.86583097768886097</Data></Cell>
    <Cell ss:StyleID="s67"><Data ss:Type="Number">-0.57207613590918704</Data></Cell>
    <Cell ss:StyleID="s67"><Data ss:Type="Number">-0.70566013476988798</Data></Cell>
    <Cell ss:StyleID="s67"><Data ss:Type="Number">-0.64859517310672499</Data></Cell>
    <Cell ss:StyleID="s67"><Data ss:Type="Number">-0.21060055683544099</Data></Cell>
   </Row>
   <Row ss:AutoFitHeight="0">
    <Cell><Data ss:Type="String">21251_fr1</Data></Cell>
    <Cell><Data ss:Type="String">P81182</Data></Cell>
    <Cell><Data ss:Type="String">P81182</Data></Cell>
    <Cell><Data ss:Type="String">XP_018009303.1</Data></Cell>
    <Cell><Data ss:Type="Number">52.2</Data></Cell>
    <Cell><Data ss:Type="Number">138</Data></Cell>
    <Cell ss:StyleID="s65"><Data ss:Type="Number">3.1000000000000003E-29</Data></Cell>
    <Cell><Data ss:Type="String">PREDICTED: uncharacterized protein LOC108666875 </Data></Cell>
    <Cell><Data ss:Type="String">immune system process [GO:0002376]</Data></Cell>
    <Cell><Data ss:Type="String">Hyalella azteca</Data></Cell>
    <Cell><Data ss:Type="String">grey</Data></Cell>
    <Cell ss:StyleID="s66"><Data ss:Type="Number">0.33761641379577301</Data></Cell>
    <Cell ss:StyleID="s66"><Data ss:Type="Number">0.27022135245950901</Data></Cell>
    <Cell ss:StyleID="s66"><Data ss:Type="Number">6.7395061336264106E-2</Data></Cell>
    <Cell ss:StyleID="s66"><Data ss:Type="Number">0.20282629112324499</Data></Cell>
    <Cell ss:StyleID="s67"><Data ss:Type="Number">-0.26638413505139302</Data></Cell>
    <Cell ss:StyleID="s67"><Data ss:Type="Number">2.6033348144995999E-2</Data></Cell>
    <Cell ss:StyleID="s67"><Data ss:Type="Number">0.21883946413838001</Data></Cell>
    <Cell ss:StyleID="s67"><Data ss:Type="Number">7.4401489974586302E-2</Data></Cell>
    <Cell ss:StyleID="s67"><Data ss:Type="Number">0.387220115173951</Data></Cell>
   </Row>
   <Row ss:AutoFitHeight="0">
    <Cell><Data ss:Type="String">198854_fr5</Data></Cell>
    <Cell><Data ss:Type="String">P41932</Data></Cell>
    <Cell><Data ss:Type="String">par-5</Data></Cell>
    <Cell><Data ss:Type="String">XP_018019106.1</Data></Cell>
    <Cell><Data ss:Type="Number">65.400000000000006</Data></Cell>
    <Cell><Data ss:Type="Number">127</Data></Cell>
    <Cell ss:StyleID="s65"><Data ss:Type="Number">7.1000000000000006E-30</Data></Cell>
    <Cell><Data ss:Type="String">PREDICTED: 14-3-3 protein zeta isoform X1 </Data></Cell>
    <Cell><Data ss:Type="String">protein folding [GO:0006457]</Data></Cell>
    <Cell><Data ss:Type="String">Hyalella azteca</Data></Cell>
    <Cell><Data ss:Type="String">grey</Data></Cell>
    <Cell ss:StyleID="s66"><Data ss:Type="Number">0.110385270225417</Data></Cell>
    <Cell ss:StyleID="s66"><Data ss:Type="Number">1.5698986654982899E-2</Data></Cell>
    <Cell ss:StyleID="s66"><Data ss:Type="Number">9.4686283570433794E-2</Data></Cell>
    <Cell ss:StyleID="s66"><Data ss:Type="Number">-7.8987296915450894E-2</Data></Cell>
    <Cell ss:StyleID="s67"><Data ss:Type="Number">-0.259291002918764</Data></Cell>
    <Cell ss:StyleID="s67"><Data ss:Type="Number">-7.4961404938695096E-3</Data></Cell>
    <Cell ss:StyleID="s67"><Data ss:Type="Number">0.35091744336804198</Data></Cell>
    <Cell ss:StyleID="s67"><Data ss:Type="Number">0.332089069659112</Data></Cell>
    <Cell ss:StyleID="s67"><Data ss:Type="Number">0.15575795073557</Data></Cell>
   </Row>
   <Row ss:AutoFitHeight="0">
    <Cell><Data ss:Type="String">7942_fr6</Data></Cell>
    <Cell><Data ss:Type="String">Q9GRX4</Data></Cell>
    <Cell><Data ss:Type="String">nonA</Data></Cell>
    <Cell><Data ss:Type="String">CUJ94943.1</Data></Cell>
    <Cell><Data ss:Type="Number">43.3</Data></Cell>
    <Cell><Data ss:Type="Number">210</Data></Cell>
    <Cell ss:StyleID="s65"><Data ss:Type="Number">7.7000000000000001E-31</Data></Cell>
    <Cell><Data ss:Type="String">hypothetical protein RUE5091_01482 </Data></Cell>
    <Cell><Data ss:Type="String">compound eye development [GO:0048749]</Data></Cell>
    <Cell><Data ss:Type="String">Ruegeria sp. CECT 5091</Data></Cell>
    <Cell><Data ss:Type="String">blue</Data></Cell>
    <Cell ss:StyleID="s66"><Data ss:Type="Number">1.1826800049777</Data></Cell>
    <Cell ss:StyleID="s66"><Data ss:Type="Number">0.59199361922575</Data></Cell>
    <Cell ss:StyleID="s66"><Data ss:Type="Number">0.59068638575195398</Data></Cell>
    <Cell ss:StyleID="s66"><Data ss:Type="Number">1.3072334737958E-3</Data></Cell>
    <Cell ss:StyleID="s67"><Data ss:Type="Number">-0.60458222669152495</Data></Cell>
    <Cell ss:StyleID="s67"><Data ss:Type="Number">0.31428653063723799</Data></Cell>
    <Cell ss:StyleID="s67"><Data ss:Type="Number">0.70850760974025595</Data></Cell>
    <Cell ss:StyleID="s67"><Data ss:Type="Number">0.56067099792675301</Data></Cell>
    <Cell ss:StyleID="s67"><Data ss:Type="Number">0.34349331014826301</Data></Cell>
   </Row>
   <Row ss:AutoFitHeight="0">
    <Cell><Data ss:Type="String">197099_fr1</Data></Cell>
    <Cell><Data ss:Type="String">-</Data></Cell>
    <Cell><Data ss:Type="String">-</Data></Cell>
    <Cell><Data ss:Type="String">XP_018024698.1</Data></Cell>
    <Cell><Data ss:Type="Number">38.700000000000003</Data></Cell>
    <Cell><Data ss:Type="Number">222</Data></Cell>
    <Cell ss:StyleID="s65"><Data ss:Type="Number">2.9000000000000001E-31</Data></Cell>
    <Cell><Data ss:Type="String">PREDICTED: hemolymph clottable protein-like isoform X1 </Data></Cell>
    <Cell><Data ss:Type="String">-</Data></Cell>
    <Cell><Data ss:Type="String">Hyalella azteca</Data></Cell>
    <Cell><Data ss:Type="String">grey</Data></Cell>
    <Cell ss:StyleID="s66"><Data ss:Type="Number">9.5671728098990994E-2</Data></Cell>
    <Cell ss:StyleID="s66"><Data ss:Type="Number">1.25299155285131E-3</Data></Cell>
    <Cell ss:StyleID="s66"><Data ss:Type="Number">9.4418736546139706E-2</Data></Cell>
    <Cell ss:StyleID="s66"><Data ss:Type="Number">-9.3165744993288405E-2</Data></Cell>
    <Cell ss:StyleID="s67"><Data ss:Type="Number">-0.38455354303685702</Data></Cell>
    <Cell ss:StyleID="s67"><Data ss:Type="Number">0.42142847190949401</Data></Cell>
    <Cell ss:StyleID="s67"><Data ss:Type="Number">0.263203885448344</Data></Cell>
    <Cell ss:StyleID="s67"><Data ss:Type="Number">0.21909650009430401</Data></Cell>
    <Cell ss:StyleID="s67"><Data ss:Type="Number">-1.5674553317331201E-3</Data></Cell>
   </Row>
   <Row ss:AutoFitHeight="0">
    <Cell><Data ss:Type="String">133946_fr3</Data></Cell>
    <Cell><Data ss:Type="String">P80888</Data></Cell>
    <Cell><Data ss:Type="String">P80888</Data></Cell>
    <Cell><Data ss:Type="String">ACS44713.1</Data></Cell>
    <Cell><Data ss:Type="Number">44.8</Data></Cell>
    <Cell><Data ss:Type="Number">201</Data></Cell>
    <Cell ss:StyleID="s65"><Data ss:Type="Number">2.0000000000000002E-31</Data></Cell>
    <Cell><Data ss:Type="String">hemocyanin subunit 2, partial </Data></Cell>
    <Cell><Data ss:Type="String">oxidation-reduction process [GO:0055114]</Data></Cell>
    <Cell><Data ss:Type="String">Eurydice pulchra</Data></Cell>
    <Cell><Data ss:Type="String">grey</Data></Cell>
    <Cell ss:StyleID="s66"><Data ss:Type="Number">2.6460098734408102E-2</Data></Cell>
    <Cell ss:StyleID="s66"><Data ss:Type="Number">1.15526628213268E-2</Data></Cell>
    <Cell ss:StyleID="s66"><Data ss:Type="Number">1.49074359130813E-2</Data></Cell>
    <Cell ss:StyleID="s66"><Data ss:Type="Number">-3.3547730917545399E-3</Data></Cell>
    <Cell ss:StyleID="s67"><Data ss:Type="Number">-0.29575323483008398</Data></Cell>
    <Cell ss:StyleID="s67"><Data ss:Type="Number">4.5525829344594503E-2</Data></Cell>
    <Cell ss:StyleID="s67"><Data ss:Type="Number">0.23539646616051199</Data></Cell>
    <Cell ss:StyleID="s67"><Data ss:Type="Number">3.8886898517628603E-2</Data></Cell>
    <Cell ss:StyleID="s67"><Data ss:Type="Number">0.25955249616134801</Data></Cell>
   </Row>
   <Row ss:AutoFitHeight="0">
    <Cell><Data ss:Type="String">169586_fr1</Data></Cell>
    <Cell><Data ss:Type="String">P22534</Data></Cell>
    <Cell><Data ss:Type="String">celA</Data></Cell>
    <Cell><Data ss:Type="String">XP_018025391.1</Data></Cell>
    <Cell><Data ss:Type="Number">31.4</Data></Cell>
    <Cell><Data ss:Type="Number">280</Data></Cell>
    <Cell ss:StyleID="s65"><Data ss:Type="Number">7.1999999999999999E-32</Data></Cell>
    <Cell><Data ss:Type="String">PREDICTED: uncharacterized protein LOC108680968 </Data></Cell>
    <Cell><Data ss:Type="String">defense response [GO:0006952]</Data></Cell>
    <Cell><Data ss:Type="String">Hyalella azteca</Data></Cell>
    <Cell><Data ss:Type="String">blue</Data></Cell>
    <Cell ss:StyleID="s66"><Data ss:Type="Number">1.180701420336</Data></Cell>
    <Cell ss:StyleID="s66"><Data ss:Type="Number">1.0145036140227399</Data></Cell>
    <Cell ss:StyleID="s66"><Data ss:Type="Number">0.16619780631325101</Data></Cell>
    <Cell ss:StyleID="s66"><Data ss:Type="Number">0.84830580770949304</Data></Cell>
    <Cell ss:StyleID="s67"><Data ss:Type="Number">0.64092187783404797</Data></Cell>
    <Cell ss:StyleID="s67"><Data ss:Type="Number">-0.438770449390118</Data></Cell>
    <Cell ss:StyleID="s67"><Data ss:Type="Number">-0.51601820296168199</Data></Cell>
    <Cell ss:StyleID="s67"><Data ss:Type="Number">-0.48719238199099002</Data></Cell>
    <Cell ss:StyleID="s67"><Data ss:Type="Number">-4.7307995750324697E-2</Data></Cell>
   </Row>
   <Row ss:AutoFitHeight="0">
    <Cell><Data ss:Type="String">121351_fr5</Data></Cell>
    <Cell><Data ss:Type="String">Q05024</Data></Cell>
    <Cell><Data ss:Type="String">TRI1</Data></Cell>
    <Cell><Data ss:Type="String">XP_018016244.1</Data></Cell>
    <Cell><Data ss:Type="Number">79.099999999999994</Data></Cell>
    <Cell><Data ss:Type="Number">91</Data></Cell>
    <Cell ss:StyleID="s65"><Data ss:Type="Number">3.3000000000000003E-32</Data></Cell>
    <Cell><Data ss:Type="String">PREDICTED: upstream activation factor subunit spp27-like, partial </Data></Cell>
    <Cell><Data ss:Type="String">DNA repair [GO:0006281]</Data></Cell>
    <Cell><Data ss:Type="String">Hyalella azteca</Data></Cell>
    <Cell><Data ss:Type="String">grey</Data></Cell>
    <Cell ss:StyleID="s66"><Data ss:Type="Number">0.44685566590827902</Data></Cell>
    <Cell ss:StyleID="s66"><Data ss:Type="Number">0.16431918813872201</Data></Cell>
    <Cell ss:StyleID="s66"><Data ss:Type="Number">0.28253647776955698</Data></Cell>
    <Cell ss:StyleID="s66"><Data ss:Type="Number">-0.118217289630834</Data></Cell>
    <Cell ss:StyleID="s67"><Data ss:Type="Number">-0.46714845139387701</Data></Cell>
    <Cell ss:StyleID="s67"><Data ss:Type="Number">4.72526194212654E-2</Data></Cell>
    <Cell ss:StyleID="s67"><Data ss:Type="Number">0.56752825341686497</Data></Cell>
    <Cell ss:StyleID="s67"><Data ss:Type="Number">0.34802227035459199</Data></Cell>
    <Cell ss:StyleID="s67"><Data ss:Type="Number">0.40152758051295301</Data></Cell>
   </Row>
   <Row ss:AutoFitHeight="0">
    <Cell><Data ss:Type="String">22840_fr6</Data></Cell>
    <Cell><Data ss:Type="String">-</Data></Cell>
    <Cell><Data ss:Type="String">-</Data></Cell>
    <Cell><Data ss:Type="String">XP_018007759.1</Data></Cell>
    <Cell><Data ss:Type="Number">54.9</Data></Cell>
    <Cell><Data ss:Type="Number">122</Data></Cell>
    <Cell ss:StyleID="s65"><Data ss:Type="Number">2.0999999999999999E-32</Data></Cell>
    <Cell><Data ss:Type="String">PREDICTED: hemolymph clottable protein-like </Data></Cell>
    <Cell><Data ss:Type="String">-</Data></Cell>
    <Cell><Data ss:Type="String">Hyalella azteca</Data></Cell>
    <Cell><Data ss:Type="String">grey</Data></Cell>
    <Cell ss:StyleID="s66"><Data ss:Type="Number">6.8237478250827904E-2</Data></Cell>
    <Cell ss:StyleID="s66"><Data ss:Type="Number">5.3049312695520904E-3</Data></Cell>
    <Cell ss:StyleID="s66"><Data ss:Type="Number">6.2932546981275803E-2</Data></Cell>
    <Cell ss:StyleID="s66"><Data ss:Type="Number">-5.7627615711723701E-2</Data></Cell>
    <Cell ss:StyleID="s67"><Data ss:Type="Number">4.3719939365875503E-2</Data></Cell>
    <Cell ss:StyleID="s67"><Data ss:Type="Number">-0.21102405442845901</Data></Cell>
    <Cell ss:StyleID="s67"><Data ss:Type="Number">-0.118508430976795</Data></Cell>
    <Cell ss:StyleID="s67"><Data ss:Type="Number">-0.23692007421936101</Data></Cell>
    <Cell ss:StyleID="s67"><Data ss:Type="Number">0.45228916292724097</Data></Cell>
   </Row>
   <Row ss:AutoFitHeight="0">
    <Cell><Data ss:Type="String">191065_fr3</Data></Cell>
    <Cell><Data ss:Type="String">P11979</Data></Cell>
    <Cell><Data ss:Type="String">PKM</Data></Cell>
    <Cell><Data ss:Type="String">XP_018006716.1</Data></Cell>
    <Cell><Data ss:Type="Number">47.7</Data></Cell>
    <Cell><Data ss:Type="Number">218</Data></Cell>
    <Cell ss:StyleID="s65"><Data ss:Type="Number">1.6999999999999999E-32</Data></Cell>
    <Cell><Data ss:Type="String">PREDICTED: pyruvate kinase-like isoform X1 </Data></Cell>
    <Cell><Data ss:Type="String">response to muscle inactivity [GO:0014870]</Data></Cell>
    <Cell><Data ss:Type="String">Hyalella azteca</Data></Cell>
    <Cell><Data ss:Type="String">turquoise</Data></Cell>
    <Cell ss:StyleID="s66"><Data ss:Type="Number">11.387429917832</Data></Cell>
    <Cell ss:StyleID="s66"><Data ss:Type="Number">7.7977938846680601</Data></Cell>
    <Cell ss:StyleID="s66"><Data ss:Type="Number">3.5896360331639801</Data></Cell>
    <Cell ss:StyleID="s66"><Data ss:Type="Number">4.2081578515040796</Data></Cell>
    <Cell ss:StyleID="s67"><Data ss:Type="Number">-0.68636775416482998</Data></Cell>
    <Cell ss:StyleID="s67"><Data ss:Type="Number">0.62089301632000504</Data></Cell>
    <Cell ss:StyleID="s67"><Data ss:Type="Number">0.78339092481568195</Data></Cell>
    <Cell ss:StyleID="s67"><Data ss:Type="Number">0.940037372559269</Data></Cell>
    <Cell ss:StyleID="s67"><Data ss:Type="Number">-0.250583989001957</Data></Cell>
   </Row>
   <Row ss:AutoFitHeight="0">
    <Cell><Data ss:Type="String">207130_fr2</Data></Cell>
    <Cell><Data ss:Type="String">Q8CFC7</Data></Cell>
    <Cell><Data ss:Type="String">Clasrp</Data></Cell>
    <Cell><Data ss:Type="String">XP_018006699.1</Data></Cell>
    <Cell><Data ss:Type="Number">41.4</Data></Cell>
    <Cell><Data ss:Type="Number">237</Data></Cell>
    <Cell ss:StyleID="s65"><Data ss:Type="Number">1.5E-32</Data></Cell>
    <Cell><Data ss:Type="String">PREDICTED: uncharacterized protein LOC108664591 isoform X1 </Data></Cell>
    <Cell><Data ss:Type="String">lung development [GO:0030324]</Data></Cell>
    <Cell><Data ss:Type="String">Hyalella azteca</Data></Cell>
    <Cell><Data ss:Type="String">grey</Data></Cell>
    <Cell ss:StyleID="s66"><Data ss:Type="Number">0.24647106575219199</Data></Cell>
    <Cell ss:StyleID="s66"><Data ss:Type="Number">1.8324188818928801E-2</Data></Cell>
    <Cell ss:StyleID="s66"><Data ss:Type="Number">0.22814687693326299</Data></Cell>
    <Cell ss:StyleID="s66"><Data ss:Type="Number">-0.20982268811433399</Data></Cell>
    <Cell ss:StyleID="s67"><Data ss:Type="Number">0.38679062258174601</Data></Cell>
    <Cell ss:StyleID="s67"><Data ss:Type="Number">-0.210734351626367</Data></Cell>
    <Cell ss:StyleID="s67"><Data ss:Type="Number">-0.315717870848087</Data></Cell>
    <Cell ss:StyleID="s67"><Data ss:Type="Number">-0.22808619029114899</Data></Cell>
    <Cell ss:StyleID="s67"><Data ss:Type="Number">-0.16756563314430201</Data></Cell>
   </Row>
   <Row ss:AutoFitHeight="0">
    <Cell><Data ss:Type="String">163642_fr3</Data></Cell>
    <Cell><Data ss:Type="String">Q28FB9</Data></Cell>
    <Cell><Data ss:Type="String">alyref</Data></Cell>
    <Cell><Data ss:Type="String">XP_018012657.1</Data></Cell>
    <Cell><Data ss:Type="Number">62.5</Data></Cell>
    <Cell><Data ss:Type="Number">136</Data></Cell>
    <Cell ss:StyleID="s65"><Data ss:Type="Number">8.9999999999999998E-33</Data></Cell>
    <Cell><Data ss:Type="String">PREDICTED: THO complex subunit 4-like </Data></Cell>
    <Cell><Data ss:Type="String">positive regulation of DNA-templated transcription, elongation [GO:0032786]</Data></Cell>
    <Cell><Data ss:Type="String">Hyalella azteca</Data></Cell>
    <Cell><Data ss:Type="String">grey</Data></Cell>
    <Cell ss:StyleID="s66"><Data ss:Type="Number">1.48627237598567E-2</Data></Cell>
    <Cell ss:StyleID="s66"><Data ss:Type="Number">1.25777296421786E-3</Data></Cell>
    <Cell ss:StyleID="s66"><Data ss:Type="Number">1.36049507956389E-2</Data></Cell>
    <Cell ss:StyleID="s66"><Data ss:Type="Number">-1.2347177831421001E-2</Data></Cell>
    <Cell ss:StyleID="s67"><Data ss:Type="Number">-0.268317476078409</Data></Cell>
    <Cell ss:StyleID="s67"><Data ss:Type="Number">8.64633015120891E-2</Data></Cell>
    <Cell ss:StyleID="s67"><Data ss:Type="Number">0.14462831069687301</Data></Cell>
    <Cell ss:StyleID="s67"><Data ss:Type="Number">0.21469668628546701</Data></Cell>
    <Cell ss:StyleID="s67"><Data ss:Type="Number">0.214515456610223</Data></Cell>
   </Row>
   <Row ss:AutoFitHeight="0">
    <Cell><Data ss:Type="String">6039_fr2</Data></Cell>
    <Cell><Data ss:Type="String">-</Data></Cell>
    <Cell><Data ss:Type="String">-</Data></Cell>
    <Cell><Data ss:Type="String">XP_018025391.1</Data></Cell>
    <Cell><Data ss:Type="Number">35.700000000000003</Data></Cell>
    <Cell><Data ss:Type="Number">272</Data></Cell>
    <Cell ss:StyleID="s65"><Data ss:Type="Number">4.5999999999999997E-33</Data></Cell>
    <Cell><Data ss:Type="String">PREDICTED: uncharacterized protein LOC108680968 </Data></Cell>
    <Cell><Data ss:Type="String">-</Data></Cell>
    <Cell><Data ss:Type="String">Hyalella azteca</Data></Cell>
    <Cell><Data ss:Type="String">grey</Data></Cell>
    <Cell ss:StyleID="s66"><Data ss:Type="Number">0.21669120821266899</Data></Cell>
    <Cell ss:StyleID="s66"><Data ss:Type="Number">7.96956666760405E-2</Data></Cell>
    <Cell ss:StyleID="s66"><Data ss:Type="Number">0.13699554153662799</Data></Cell>
    <Cell ss:StyleID="s66"><Data ss:Type="Number">-5.7299874860587803E-2</Data></Cell>
    <Cell ss:StyleID="s67"><Data ss:Type="Number">9.9367257515233495E-2</Data></Cell>
    <Cell ss:StyleID="s67"><Data ss:Type="Number">-0.33419495912633801</Data></Cell>
    <Cell ss:StyleID="s67"><Data ss:Type="Number">-0.22213317971055399</Data></Cell>
    <Cell ss:StyleID="s67"><Data ss:Type="Number">-0.39398167218085001</Data></Cell>
    <Cell ss:StyleID="s67"><Data ss:Type="Number">0.49522979007337897</Data></Cell>
   </Row>
   <Row ss:AutoFitHeight="0">
    <Cell><Data ss:Type="String">3624_fr5</Data></Cell>
    <Cell><Data ss:Type="String">Q94637</Data></Cell>
    <Cell><Data ss:Type="String">vit-6</Data></Cell>
    <Cell><Data ss:Type="String">XP_018025391.1</Data></Cell>
    <Cell><Data ss:Type="Number">43.5</Data></Cell>
    <Cell><Data ss:Type="Number">214</Data></Cell>
    <Cell ss:StyleID="s65"><Data ss:Type="Number">1.0999999999999999E-34</Data></Cell>
    <Cell><Data ss:Type="String">PREDICTED: uncharacterized protein LOC108680968 </Data></Cell>
    <Cell><Data ss:Type="String">lipid transport [GO:0006869]</Data></Cell>
    <Cell><Data ss:Type="String">Hyalella azteca</Data></Cell>
    <Cell><Data ss:Type="String">blue</Data></Cell>
    <Cell ss:StyleID="s66"><Data ss:Type="Number">13.976395651766</Data></Cell>
    <Cell ss:StyleID="s66"><Data ss:Type="Number">10.0877498926121</Data></Cell>
    <Cell ss:StyleID="s66"><Data ss:Type="Number">3.8886457591539298</Data></Cell>
    <Cell ss:StyleID="s66"><Data ss:Type="Number">6.1991041334581398</Data></Cell>
    <Cell ss:StyleID="s67"><Data ss:Type="Number">0.91760862195036597</Data></Cell>
    <Cell ss:StyleID="s67"><Data ss:Type="Number">-0.70068999298228796</Data></Cell>
    <Cell ss:StyleID="s67"><Data ss:Type="Number">-0.82756757670629699</Data></Cell>
    <Cell ss:StyleID="s67"><Data ss:Type="Number">-0.79426486944089003</Data></Cell>
    <Cell ss:StyleID="s67"><Data ss:Type="Number">-5.0158320647250801E-2</Data></Cell>
   </Row>
   <Row ss:AutoFitHeight="0">
    <Cell><Data ss:Type="String">38577_fr5</Data></Cell>
    <Cell><Data ss:Type="String">P04811</Data></Cell>
    <Cell><Data ss:Type="String">Hsp83</Data></Cell>
    <Cell><Data ss:Type="String">AEM76721.1</Data></Cell>
    <Cell><Data ss:Type="Number">44.5</Data></Cell>
    <Cell><Data ss:Type="Number">256</Data></Cell>
    <Cell ss:StyleID="s65"><Data ss:Type="Number">3.6000000000000002E-35</Data></Cell>
    <Cell><Data ss:Type="String">heat shock protein 90 </Data></Cell>
    <Cell><Data ss:Type="String">protein folding [GO:0006457]</Data></Cell>
    <Cell><Data ss:Type="String">Polyrhachis vicina</Data></Cell>
    <Cell><Data ss:Type="String">yellow</Data></Cell>
    <Cell ss:StyleID="s66"><Data ss:Type="Number">1.5244901529275301</Data></Cell>
    <Cell ss:StyleID="s66"><Data ss:Type="Number">1.44561654356798</Data></Cell>
    <Cell ss:StyleID="s66"><Data ss:Type="Number">7.8873609359555896E-2</Data></Cell>
    <Cell ss:StyleID="s66"><Data ss:Type="Number">1.3667429342084201</Data></Cell>
    <Cell ss:StyleID="s67"><Data ss:Type="Number">-7.8554033811763097E-2</Data></Cell>
    <Cell ss:StyleID="s67"><Data ss:Type="Number">-0.26838426453344399</Data></Cell>
    <Cell ss:StyleID="s67"><Data ss:Type="Number">-4.0666482019821003E-2</Data></Cell>
    <Cell ss:StyleID="s67"><Data ss:Type="Number">-0.286176860030319</Data></Cell>
    <Cell ss:StyleID="s67"><Data ss:Type="Number">0.80573415525535297</Data></Cell>
   </Row>
   <Row ss:AutoFitHeight="0">
    <Cell><Data ss:Type="String">196397_fr2</Data></Cell>
    <Cell><Data ss:Type="String">P04254</Data></Cell>
    <Cell><Data ss:Type="String">P04254</Data></Cell>
    <Cell><Data ss:Type="String">XP_018023978.1</Data></Cell>
    <Cell><Data ss:Type="Number">54.5</Data></Cell>
    <Cell><Data ss:Type="Number">167</Data></Cell>
    <Cell ss:StyleID="s65"><Data ss:Type="Number">3.1999999999999998E-35</Data></Cell>
    <Cell><Data ss:Type="String">PREDICTED: hemocyanin B chain-like </Data></Cell>
    <Cell><Data ss:Type="String">oxidation-reduction process [GO:0055114]</Data></Cell>
    <Cell><Data ss:Type="String">Hyalella azteca</Data></Cell>
    <Cell><Data ss:Type="String">grey</Data></Cell>
    <Cell ss:StyleID="s66"><Data ss:Type="Number">0.12833357132790499</Data></Cell>
    <Cell ss:StyleID="s66"><Data ss:Type="Number">5.9578945773904199E-2</Data></Cell>
    <Cell ss:StyleID="s66"><Data ss:Type="Number">6.8754625554000304E-2</Data></Cell>
    <Cell ss:StyleID="s66"><Data ss:Type="Number">-9.17567978009615E-3</Data></Cell>
    <Cell ss:StyleID="s67"><Data ss:Type="Number">0.40367988342975702</Data></Cell>
    <Cell ss:StyleID="s67"><Data ss:Type="Number">-0.22023444342870799</Data></Cell>
    <Cell ss:StyleID="s67"><Data ss:Type="Number">-0.37132137914802099</Data></Cell>
    <Cell ss:StyleID="s67"><Data ss:Type="Number">-0.20929520046276501</Data></Cell>
    <Cell ss:StyleID="s67"><Data ss:Type="Number">-0.20869554174198601</Data></Cell>
   </Row>
   <Row ss:AutoFitHeight="0">
    <Cell><Data ss:Type="String">201522_fr3</Data></Cell>
    <Cell><Data ss:Type="String">Q6RG02</Data></Cell>
    <Cell><Data ss:Type="String">Q6RG02</Data></Cell>
    <Cell><Data ss:Type="String">XP_018023709.1</Data></Cell>
    <Cell><Data ss:Type="Number">37.5</Data></Cell>
    <Cell><Data ss:Type="Number">275</Data></Cell>
    <Cell ss:StyleID="s65"><Data ss:Type="Number">1.2000000000000001E-35</Data></Cell>
    <Cell><Data ss:Type="String">PREDICTED: uncharacterized protein LOC108679568 isoform X2 </Data></Cell>
    <Cell><Data ss:Type="String">oogenesis [GO:0048477]</Data></Cell>
    <Cell><Data ss:Type="String">Hyalella azteca</Data></Cell>
    <Cell><Data ss:Type="String">blue</Data></Cell>
    <Cell ss:StyleID="s66"><Data ss:Type="Number">8.4843837429547495</Data></Cell>
    <Cell ss:StyleID="s66"><Data ss:Type="Number">7.9417776018756197</Data></Cell>
    <Cell ss:StyleID="s66"><Data ss:Type="Number">0.54260614107912997</Data></Cell>
    <Cell ss:StyleID="s66"><Data ss:Type="Number">7.3991714607964898</Data></Cell>
    <Cell ss:StyleID="s67"><Data ss:Type="Number">0.87639579846217397</Data></Cell>
    <Cell ss:StyleID="s67"><Data ss:Type="Number">-0.50941435204513696</Data></Cell>
    <Cell ss:StyleID="s67"><Data ss:Type="Number">-0.686248664526524</Data></Cell>
    <Cell ss:StyleID="s67"><Data ss:Type="Number">-0.57851519927586603</Data></Cell>
    <Cell ss:StyleID="s67"><Data ss:Type="Number">-0.37527118150231198</Data></Cell>
   </Row>
   <Row ss:AutoFitHeight="0">
    <Cell><Data ss:Type="String">12849_fr2</Data></Cell>
    <Cell><Data ss:Type="String">Q13813</Data></Cell>
    <Cell><Data ss:Type="String">SPTAN1</Data></Cell>
    <Cell><Data ss:Type="String">XP_018023708.1</Data></Cell>
    <Cell><Data ss:Type="Number">30.3</Data></Cell>
    <Cell><Data ss:Type="Number">366</Data></Cell>
    <Cell ss:StyleID="s65"><Data ss:Type="Number">8.1000000000000006E-36</Data></Cell>
    <Cell><Data ss:Type="String">PREDICTED: uncharacterized protein LOC108679568 isoform X1 </Data></Cell>
    <Cell><Data ss:Type="String">ER to Golgi vesicle-mediated transport [GO:0006888]</Data></Cell>
    <Cell><Data ss:Type="String">Hyalella azteca</Data></Cell>
    <Cell><Data ss:Type="String">blue</Data></Cell>
    <Cell ss:StyleID="s66"><Data ss:Type="Number">3.4284175435061099</Data></Cell>
    <Cell ss:StyleID="s66"><Data ss:Type="Number">3.1654987330956201</Data></Cell>
    <Cell ss:StyleID="s66"><Data ss:Type="Number">0.26291881041048898</Data></Cell>
    <Cell ss:StyleID="s66"><Data ss:Type="Number">2.9025799226851299</Data></Cell>
    <Cell ss:StyleID="s67"><Data ss:Type="Number">0.77537578009923003</Data></Cell>
    <Cell ss:StyleID="s67"><Data ss:Type="Number">-0.45035018879135502</Data></Cell>
    <Cell ss:StyleID="s67"><Data ss:Type="Number">-0.61954225774268401</Data></Cell>
    <Cell ss:StyleID="s67"><Data ss:Type="Number">-0.51114263935358994</Data></Cell>
    <Cell ss:StyleID="s67"><Data ss:Type="Number">-0.32600708146781499</Data></Cell>
   </Row>
   <Row ss:AutoFitHeight="0">
    <Cell><Data ss:Type="String">3913_fr1</Data></Cell>
    <Cell><Data ss:Type="String">Q54B37</Data></Cell>
    <Cell><Data ss:Type="String">gxcJ</Data></Cell>
    <Cell><Data ss:Type="String">XP_018006700.1</Data></Cell>
    <Cell><Data ss:Type="Number">48</Data></Cell>
    <Cell><Data ss:Type="Number">229</Data></Cell>
    <Cell ss:StyleID="s65"><Data ss:Type="Number">5.4999999999999998E-36</Data></Cell>
    <Cell><Data ss:Type="String">PREDICTED: uncharacterized protein LOC108664591 isoform X2 </Data></Cell>
    <Cell><Data ss:Type="String">positive regulation of GTPase activity [GO:0043547]</Data></Cell>
    <Cell><Data ss:Type="String">Hyalella azteca</Data></Cell>
    <Cell><Data ss:Type="String">grey</Data></Cell>
    <Cell ss:StyleID="s66"><Data ss:Type="Number">0.19242719098062799</Data></Cell>
    <Cell ss:StyleID="s66"><Data ss:Type="Number">0.18676533439265799</Data></Cell>
    <Cell ss:StyleID="s66"><Data ss:Type="Number">5.6618565879694403E-3</Data></Cell>
    <Cell ss:StyleID="s66"><Data ss:Type="Number">0.18110347780468899</Data></Cell>
    <Cell ss:StyleID="s67"><Data ss:Type="Number">0.15950314391916201</Data></Cell>
    <Cell ss:StyleID="s67"><Data ss:Type="Number">-0.19034982594670599</Data></Cell>
    <Cell ss:StyleID="s67"><Data ss:Type="Number">-0.29591797848952101</Data></Cell>
    <Cell ss:StyleID="s67"><Data ss:Type="Number">-0.20009074217696099</Data></Cell>
    <Cell ss:StyleID="s67"><Data ss:Type="Number">-0.13326598279615701</Data></Cell>
   </Row>
   <Row ss:AutoFitHeight="0">
    <Cell><Data ss:Type="String">217166_fr2</Data></Cell>
    <Cell><Data ss:Type="String">P81182</Data></Cell>
    <Cell><Data ss:Type="String">P81182</Data></Cell>
    <Cell><Data ss:Type="String">XP_018009303.1</Data></Cell>
    <Cell><Data ss:Type="Number">52</Data></Cell>
    <Cell><Data ss:Type="Number">177</Data></Cell>
    <Cell ss:StyleID="s65"><Data ss:Type="Number">4.1000000000000001E-36</Data></Cell>
    <Cell><Data ss:Type="String">PREDICTED: uncharacterized protein LOC108666875 </Data></Cell>
    <Cell><Data ss:Type="String">immune system process [GO:0002376]</Data></Cell>
    <Cell><Data ss:Type="String">Hyalella azteca</Data></Cell>
    <Cell><Data ss:Type="String">brown</Data></Cell>
    <Cell ss:StyleID="s66"><Data ss:Type="Number">1.2185925861351401</Data></Cell>
    <Cell ss:StyleID="s66"><Data ss:Type="Number">0.57319306212542798</Data></Cell>
    <Cell ss:StyleID="s66"><Data ss:Type="Number">0.64539952400971001</Data></Cell>
    <Cell ss:StyleID="s66"><Data ss:Type="Number">-7.2206461884281495E-2</Data></Cell>
    <Cell ss:StyleID="s67"><Data ss:Type="Number">-0.44120204374267102</Data></Cell>
    <Cell ss:StyleID="s67"><Data ss:Type="Number">0.64944786174786495</Data></Cell>
    <Cell ss:StyleID="s67"><Data ss:Type="Number">0.448061837725096</Data></Cell>
    <Cell ss:StyleID="s67"><Data ss:Type="Number">0.48950862361776099</Data></Cell>
    <Cell ss:StyleID="s67"><Data ss:Type="Number">-0.199214272122122</Data></Cell>
   </Row>
   <Row ss:AutoFitHeight="0">
    <Cell><Data ss:Type="String">20975_fr4</Data></Cell>
    <Cell><Data ss:Type="String">Q24756</Data></Cell>
    <Cell><Data ss:Type="String">Mlc1</Data></Cell>
    <Cell><Data ss:Type="String">AFP95338.1</Data></Cell>
    <Cell><Data ss:Type="Number">73.099999999999994</Data></Cell>
    <Cell><Data ss:Type="Number">108</Data></Cell>
    <Cell ss:StyleID="s65"><Data ss:Type="Number">2.1999999999999999E-36</Data></Cell>
    <Cell><Data ss:Type="String">myosin light chain 1 </Data></Cell>
    <Cell><Data ss:Type="String">mesoderm development [GO:0007498]</Data></Cell>
    <Cell><Data ss:Type="String">Procambarus clarkii</Data></Cell>
    <Cell><Data ss:Type="String">brown</Data></Cell>
    <Cell ss:StyleID="s66"><Data ss:Type="Number">4.5816675746012301</Data></Cell>
    <Cell ss:StyleID="s66"><Data ss:Type="Number">3.37758182981189</Data></Cell>
    <Cell ss:StyleID="s66"><Data ss:Type="Number">1.2040857447893401</Data></Cell>
    <Cell ss:StyleID="s66"><Data ss:Type="Number">2.17349608502255</Data></Cell>
    <Cell ss:StyleID="s67"><Data ss:Type="Number">-0.55008986932341897</Data></Cell>
    <Cell ss:StyleID="s67"><Data ss:Type="Number">0.90817851447868203</Data></Cell>
    <Cell ss:StyleID="s67"><Data ss:Type="Number">0.41704713174290697</Data></Cell>
    <Cell ss:StyleID="s67"><Data ss:Type="Number">0.465554841539355</Data></Cell>
    <Cell ss:StyleID="s67"><Data ss:Type="Number">-0.19145359369648501</Data></Cell>
   </Row>
   <Row ss:AutoFitHeight="0">
    <Cell><Data ss:Type="String">47_fr4</Data></Cell>
    <Cell><Data ss:Type="String">-</Data></Cell>
    <Cell><Data ss:Type="String">-</Data></Cell>
    <Cell><Data ss:Type="String">XP_018007759.1</Data></Cell>
    <Cell><Data ss:Type="Number">45</Data></Cell>
    <Cell><Data ss:Type="Number">180</Data></Cell>
    <Cell ss:StyleID="s65"><Data ss:Type="Number">1.7000000000000001E-36</Data></Cell>
    <Cell><Data ss:Type="String">PREDICTED: hemolymph clottable protein-like </Data></Cell>
    <Cell><Data ss:Type="String">-</Data></Cell>
    <Cell><Data ss:Type="String">Hyalella azteca</Data></Cell>
    <Cell><Data ss:Type="String">blue</Data></Cell>
    <Cell ss:StyleID="s66"><Data ss:Type="Number">2.2152086106417901</Data></Cell>
    <Cell ss:StyleID="s66"><Data ss:Type="Number">2.1078291922169701</Data></Cell>
    <Cell ss:StyleID="s66"><Data ss:Type="Number">0.10737941842481701</Data></Cell>
    <Cell ss:StyleID="s66"><Data ss:Type="Number">2.0004497737921598</Data></Cell>
    <Cell ss:StyleID="s67"><Data ss:Type="Number">0.70537474217896301</Data></Cell>
    <Cell ss:StyleID="s67"><Data ss:Type="Number">-0.38109954448350197</Data></Cell>
    <Cell ss:StyleID="s67"><Data ss:Type="Number">-0.52883267633653197</Data></Cell>
    <Cell ss:StyleID="s67"><Data ss:Type="Number">-0.43008927599630298</Data></Cell>
    <Cell ss:StyleID="s67"><Data ss:Type="Number">-0.30674982930334699</Data></Cell>
   </Row>
   <Row ss:AutoFitHeight="0">
    <Cell><Data ss:Type="String">9730_fr4</Data></Cell>
    <Cell><Data ss:Type="String">-</Data></Cell>
    <Cell><Data ss:Type="String">-</Data></Cell>
    <Cell><Data ss:Type="String">XP_018026431.1</Data></Cell>
    <Cell><Data ss:Type="Number">53.8</Data></Cell>
    <Cell><Data ss:Type="Number">160</Data></Cell>
    <Cell ss:StyleID="s65"><Data ss:Type="Number">3.8000000000000004E-37</Data></Cell>
    <Cell><Data ss:Type="String">PREDICTED: uncharacterized protein LOC108681867 </Data></Cell>
    <Cell><Data ss:Type="String">-</Data></Cell>
    <Cell><Data ss:Type="String">Hyalella azteca</Data></Cell>
    <Cell><Data ss:Type="String">grey</Data></Cell>
    <Cell ss:StyleID="s66"><Data ss:Type="Number">0.46656483153537298</Data></Cell>
    <Cell ss:StyleID="s66"><Data ss:Type="Number">5.1146400870457298E-2</Data></Cell>
    <Cell ss:StyleID="s66"><Data ss:Type="Number">0.41541843066491602</Data></Cell>
    <Cell ss:StyleID="s66"><Data ss:Type="Number">-0.364272029794458</Data></Cell>
    <Cell ss:StyleID="s67"><Data ss:Type="Number">-0.37190751360040603</Data></Cell>
    <Cell ss:StyleID="s67"><Data ss:Type="Number">0.39996983935264002</Data></Cell>
    <Cell ss:StyleID="s67"><Data ss:Type="Number">0.47002094451590798</Data></Cell>
    <Cell ss:StyleID="s67"><Data ss:Type="Number">0.49222181600868498</Data></Cell>
    <Cell ss:StyleID="s67"><Data ss:Type="Number">-0.151365441337004</Data></Cell>
   </Row>
   <Row ss:AutoFitHeight="0">
    <Cell><Data ss:Type="String">48266_fr3</Data></Cell>
    <Cell><Data ss:Type="String">P04254</Data></Cell>
    <Cell><Data ss:Type="String">P04254</Data></Cell>
    <Cell><Data ss:Type="String">XP_018012847.1</Data></Cell>
    <Cell><Data ss:Type="Number">97.5</Data></Cell>
    <Cell><Data ss:Type="Number">79</Data></Cell>
    <Cell ss:StyleID="s65"><Data ss:Type="Number">1.2999999999999999E-37</Data></Cell>
    <Cell><Data ss:Type="String">PREDICTED: hemocyanin-like </Data></Cell>
    <Cell><Data ss:Type="String">oxidation-reduction process [GO:0055114]</Data></Cell>
    <Cell><Data ss:Type="String">Hyalella azteca</Data></Cell>
    <Cell><Data ss:Type="String">turquoise</Data></Cell>
    <Cell ss:StyleID="s66"><Data ss:Type="Number">3.0413427371896899</Data></Cell>
    <Cell ss:StyleID="s66"><Data ss:Type="Number">1.5242521708842101</Data></Cell>
    <Cell ss:StyleID="s66"><Data ss:Type="Number">1.5170905663054799</Data></Cell>
    <Cell ss:StyleID="s66"><Data ss:Type="Number">7.1616045787234999E-3</Data></Cell>
    <Cell ss:StyleID="s67"><Data ss:Type="Number">-0.58665427904095802</Data></Cell>
    <Cell ss:StyleID="s67"><Data ss:Type="Number">0.63937481845916599</Data></Cell>
    <Cell ss:StyleID="s67"><Data ss:Type="Number">0.598747390293765</Data></Cell>
    <Cell ss:StyleID="s67"><Data ss:Type="Number">0.69190630451569601</Data></Cell>
    <Cell ss:StyleID="s67"><Data ss:Type="Number">-0.18104376897114499</Data></Cell>
   </Row>
   <Row ss:AutoFitHeight="0">
    <Cell><Data ss:Type="String">201667_fr3</Data></Cell>
    <Cell><Data ss:Type="String">P04114</Data></Cell>
    <Cell><Data ss:Type="String">APOB</Data></Cell>
    <Cell><Data ss:Type="String">AGM75775.1</Data></Cell>
    <Cell><Data ss:Type="Number">36.200000000000003</Data></Cell>
    <Cell><Data ss:Type="Number">293</Data></Cell>
    <Cell ss:StyleID="s65"><Data ss:Type="Number">3.9999999999999998E-38</Data></Cell>
    <Cell><Data ss:Type="String">vitellogenin </Data></Cell>
    <Cell><Data ss:Type="String">low-density lipoprotein particle remodeling [GO:0034374]</Data></Cell>
    <Cell><Data ss:Type="String">Eriocheir sinensis</Data></Cell>
    <Cell><Data ss:Type="String">blue</Data></Cell>
    <Cell ss:StyleID="s66"><Data ss:Type="Number">0.59506792236084505</Data></Cell>
    <Cell ss:StyleID="s66"><Data ss:Type="Number">0.53652645669622401</Data></Cell>
    <Cell ss:StyleID="s66"><Data ss:Type="Number">5.8541465664621199E-2</Data></Cell>
    <Cell ss:StyleID="s66"><Data ss:Type="Number">0.47798499103160302</Data></Cell>
    <Cell ss:StyleID="s67"><Data ss:Type="Number">0.57013997219358703</Data></Cell>
    <Cell ss:StyleID="s67"><Data ss:Type="Number">-0.37598230282998202</Data></Cell>
    <Cell ss:StyleID="s67"><Data ss:Type="Number">-0.48771818151908802</Data></Cell>
    <Cell ss:StyleID="s67"><Data ss:Type="Number">-0.41284049350744401</Data></Cell>
    <Cell ss:StyleID="s67"><Data ss:Type="Number">-0.21393670901678799</Data></Cell>
   </Row>
   <Row ss:AutoFitHeight="0">
    <Cell><Data ss:Type="String">48484_fr2</Data></Cell>
    <Cell><Data ss:Type="String">P04254</Data></Cell>
    <Cell><Data ss:Type="String">P04254</Data></Cell>
    <Cell><Data ss:Type="String">XP_018023866.1</Data></Cell>
    <Cell><Data ss:Type="Number">50.5</Data></Cell>
    <Cell><Data ss:Type="Number">214</Data></Cell>
    <Cell ss:StyleID="s65"><Data ss:Type="Number">1.1E-38</Data></Cell>
    <Cell><Data ss:Type="String">PREDICTED: hemocyanin-like </Data></Cell>
    <Cell><Data ss:Type="String">oxidation-reduction process [GO:0055114]</Data></Cell>
    <Cell><Data ss:Type="String">Hyalella azteca</Data></Cell>
    <Cell><Data ss:Type="String">turquoise</Data></Cell>
    <Cell ss:StyleID="s66"><Data ss:Type="Number">1.28288250713875</Data></Cell>
    <Cell ss:StyleID="s66"><Data ss:Type="Number">0.85948408985760305</Data></Cell>
    <Cell ss:StyleID="s66"><Data ss:Type="Number">0.42339841728114302</Data></Cell>
    <Cell ss:StyleID="s66"><Data ss:Type="Number">0.43608567257646103</Data></Cell>
    <Cell ss:StyleID="s67"><Data ss:Type="Number">-0.48130237926053199</Data></Cell>
    <Cell ss:StyleID="s67"><Data ss:Type="Number">0.44375084760685402</Data></Cell>
    <Cell ss:StyleID="s67"><Data ss:Type="Number">0.55617420003524398</Data></Cell>
    <Cell ss:StyleID="s67"><Data ss:Type="Number">0.640826025641272</Data></Cell>
    <Cell ss:StyleID="s67"><Data ss:Type="Number">-0.18570288684498201</Data></Cell>
   </Row>
   <Row ss:AutoFitHeight="0">
    <Cell><Data ss:Type="String">198446_fr5</Data></Cell>
    <Cell><Data ss:Type="String">Q2F637</Data></Cell>
    <Cell><Data ss:Type="String">14-3-3zeta</Data></Cell>
    <Cell><Data ss:Type="String">AIS36111.1</Data></Cell>
    <Cell><Data ss:Type="Number">98.9</Data></Cell>
    <Cell><Data ss:Type="Number">90</Data></Cell>
    <Cell ss:StyleID="s65"><Data ss:Type="Number">2.4000000000000002E-39</Data></Cell>
    <Cell><Data ss:Type="String">14-3-3 protein </Data></Cell>
    <Cell><Data ss:Type="String">dauer larval development [GO:0040024]</Data></Cell>
    <Cell><Data ss:Type="String">Palaemon carinicauda</Data></Cell>
    <Cell><Data ss:Type="String">turquoise</Data></Cell>
    <Cell ss:StyleID="s66"><Data ss:Type="Number">0.91632780803181302</Data></Cell>
    <Cell ss:StyleID="s66"><Data ss:Type="Number">0.56632280626883003</Data></Cell>
    <Cell ss:StyleID="s66"><Data ss:Type="Number">0.35000500176298299</Data></Cell>
    <Cell ss:StyleID="s66"><Data ss:Type="Number">0.21631780450584701</Data></Cell>
    <Cell ss:StyleID="s67"><Data ss:Type="Number">-0.51808053286213096</Data></Cell>
    <Cell ss:StyleID="s67"><Data ss:Type="Number">0.30375428174237701</Data></Cell>
    <Cell ss:StyleID="s67"><Data ss:Type="Number">0.60543664685905796</Data></Cell>
    <Cell ss:StyleID="s67"><Data ss:Type="Number">0.62916439082322095</Data></Cell>
    <Cell ss:StyleID="s67"><Data ss:Type="Number">1.69264318055178E-2</Data></Cell>
   </Row>
   <Row ss:AutoFitHeight="0">
    <Cell><Data ss:Type="String">19261_fr6</Data></Cell>
    <Cell><Data ss:Type="String">-</Data></Cell>
    <Cell><Data ss:Type="String">-</Data></Cell>
    <Cell><Data ss:Type="String">XP_018023708.1</Data></Cell>
    <Cell><Data ss:Type="Number">37.799999999999997</Data></Cell>
    <Cell><Data ss:Type="Number">251</Data></Cell>
    <Cell ss:StyleID="s65"><Data ss:Type="Number">1.1E-39</Data></Cell>
    <Cell><Data ss:Type="String">PREDICTED: uncharacterized protein LOC108679568 isoform X1 </Data></Cell>
    <Cell><Data ss:Type="String">-</Data></Cell>
    <Cell><Data ss:Type="String">Hyalella azteca</Data></Cell>
    <Cell><Data ss:Type="String">blue</Data></Cell>
    <Cell ss:StyleID="s66"><Data ss:Type="Number">5.8363429995115599</Data></Cell>
    <Cell ss:StyleID="s66"><Data ss:Type="Number">5.5685874664561599</Data></Cell>
    <Cell ss:StyleID="s66"><Data ss:Type="Number">0.26775553305539801</Data></Cell>
    <Cell ss:StyleID="s66"><Data ss:Type="Number">5.3008319334007599</Data></Cell>
    <Cell ss:StyleID="s67"><Data ss:Type="Number">0.822124599752733</Data></Cell>
    <Cell ss:StyleID="s67"><Data ss:Type="Number">-0.44897905751003198</Data></Cell>
    <Cell ss:StyleID="s67"><Data ss:Type="Number">-0.604477541755022</Data></Cell>
    <Cell ss:StyleID="s67"><Data ss:Type="Number">-0.50845068551812</Data></Cell>
    <Cell ss:StyleID="s67"><Data ss:Type="Number">-0.34718384338284802</Data></Cell>
   </Row>
   <Row ss:AutoFitHeight="0">
    <Cell><Data ss:Type="String">24066_fr3</Data></Cell>
    <Cell><Data ss:Type="String">Q2F637</Data></Cell>
    <Cell><Data ss:Type="String">14-3-3zeta</Data></Cell>
    <Cell><Data ss:Type="String">AIS36111.1</Data></Cell>
    <Cell><Data ss:Type="Number">68.7</Data></Cell>
    <Cell><Data ss:Type="Number">150</Data></Cell>
    <Cell ss:StyleID="s65"><Data ss:Type="Number">9.7E-41</Data></Cell>
    <Cell><Data ss:Type="String">14-3-3 protein </Data></Cell>
    <Cell><Data ss:Type="String">protein folding [GO:0006457]</Data></Cell>
    <Cell><Data ss:Type="String">Palaemon carinicauda</Data></Cell>
    <Cell><Data ss:Type="String">blue</Data></Cell>
    <Cell ss:StyleID="s66"><Data ss:Type="Number">1.4954840125556801</Data></Cell>
    <Cell ss:StyleID="s66"><Data ss:Type="Number">0.59604107033052101</Data></Cell>
    <Cell ss:StyleID="s66"><Data ss:Type="Number">0.89944294222516297</Data></Cell>
    <Cell ss:StyleID="s66"><Data ss:Type="Number">-0.30340187189464202</Data></Cell>
    <Cell ss:StyleID="s67"><Data ss:Type="Number">-0.60268084443180203</Data></Cell>
    <Cell ss:StyleID="s67"><Data ss:Type="Number">0.43017761544171501</Data></Cell>
    <Cell ss:StyleID="s67"><Data ss:Type="Number">0.64068696850543105</Data></Cell>
    <Cell ss:StyleID="s67"><Data ss:Type="Number">0.64646376807903305</Data></Cell>
    <Cell ss:StyleID="s67"><Data ss:Type="Number">6.6830435083504405E-2</Data></Cell>
   </Row>
   <Row ss:AutoFitHeight="0">
    <Cell><Data ss:Type="String">197161_fr2</Data></Cell>
    <Cell><Data ss:Type="String">P29520</Data></Cell>
    <Cell><Data ss:Type="String">EF1a</Data></Cell>
    <Cell><Data ss:Type="String">ADK25705.1</Data></Cell>
    <Cell><Data ss:Type="Number">48.5</Data></Cell>
    <Cell><Data ss:Type="Number">233</Data></Cell>
    <Cell ss:StyleID="s65"><Data ss:Type="Number">8E-41</Data></Cell>
    <Cell><Data ss:Type="String">elongation factor 1-alpha </Data></Cell>
    <Cell><Data ss:Type="String">response to electrical stimulus [GO:0051602]</Data></Cell>
    <Cell><Data ss:Type="String">Cancer borealis</Data></Cell>
    <Cell><Data ss:Type="String">turquoise</Data></Cell>
    <Cell ss:StyleID="s66"><Data ss:Type="Number">0.90758574764434297</Data></Cell>
    <Cell ss:StyleID="s66"><Data ss:Type="Number">0.43360330868993802</Data></Cell>
    <Cell ss:StyleID="s66"><Data ss:Type="Number">0.47398243895440501</Data></Cell>
    <Cell ss:StyleID="s66"><Data ss:Type="Number">-4.0379130264466198E-2</Data></Cell>
    <Cell ss:StyleID="s67"><Data ss:Type="Number">-0.56751947856759799</Data></Cell>
    <Cell ss:StyleID="s67"><Data ss:Type="Number">0.20190540207852101</Data></Cell>
    <Cell ss:StyleID="s67"><Data ss:Type="Number">0.580863981385634</Data></Cell>
    <Cell ss:StyleID="s67"><Data ss:Type="Number">0.59429192637651795</Data></Cell>
    <Cell ss:StyleID="s67"><Data ss:Type="Number">0.24687414812215</Data></Cell>
   </Row>
   <Row ss:AutoFitHeight="0">
    <Cell><Data ss:Type="String">19128_fr1</Data></Cell>
    <Cell><Data ss:Type="String">-</Data></Cell>
    <Cell><Data ss:Type="String">-</Data></Cell>
    <Cell><Data ss:Type="String">XP_018007759.1</Data></Cell>
    <Cell><Data ss:Type="Number">38.4</Data></Cell>
    <Cell><Data ss:Type="Number">276</Data></Cell>
    <Cell ss:StyleID="s65"><Data ss:Type="Number">6.0999999999999999E-42</Data></Cell>
    <Cell><Data ss:Type="String">PREDICTED: hemolymph clottable protein-like </Data></Cell>
    <Cell><Data ss:Type="String">-</Data></Cell>
    <Cell><Data ss:Type="String">Hyalella azteca</Data></Cell>
    <Cell><Data ss:Type="String">blue</Data></Cell>
    <Cell ss:StyleID="s66"><Data ss:Type="Number">1.5927298992311001</Data></Cell>
    <Cell ss:StyleID="s66"><Data ss:Type="Number">1.4843176395361199</Data></Cell>
    <Cell ss:StyleID="s66"><Data ss:Type="Number">0.108412259694982</Data></Cell>
    <Cell ss:StyleID="s66"><Data ss:Type="Number">1.37590537984114</Data></Cell>
    <Cell ss:StyleID="s67"><Data ss:Type="Number">0.68042769199408604</Data></Cell>
    <Cell ss:StyleID="s67"><Data ss:Type="Number">-0.35859270211793598</Data></Cell>
    <Cell ss:StyleID="s67"><Data ss:Type="Number">-0.49333608554076602</Data></Cell>
    <Cell ss:StyleID="s67"><Data ss:Type="Number">-0.40618767331066702</Data></Cell>
    <Cell ss:StyleID="s67"><Data ss:Type="Number">-0.29228016288048903</Data></Cell>
   </Row>
   <Row ss:AutoFitHeight="0">
    <Cell><Data ss:Type="String">106378_fr4</Data></Cell>
    <Cell><Data ss:Type="String">O61231</Data></Cell>
    <Cell><Data ss:Type="String">RpL10</Data></Cell>
    <Cell><Data ss:Type="String">XP_018007624.1</Data></Cell>
    <Cell><Data ss:Type="Number">85.7</Data></Cell>
    <Cell><Data ss:Type="Number">98</Data></Cell>
    <Cell ss:StyleID="s65"><Data ss:Type="Number">5.6E-42</Data></Cell>
    <Cell><Data ss:Type="String">PREDICTED: 60S ribosomal protein L10-like </Data></Cell>
    <Cell><Data ss:Type="String">brain development [GO:0007420]</Data></Cell>
    <Cell><Data ss:Type="String">Hyalella azteca</Data></Cell>
    <Cell><Data ss:Type="String">yellow</Data></Cell>
    <Cell ss:StyleID="s66"><Data ss:Type="Number">1.3368052152752901</Data></Cell>
    <Cell ss:StyleID="s66"><Data ss:Type="Number">1.1676878909705699</Data></Cell>
    <Cell ss:StyleID="s66"><Data ss:Type="Number">0.16911732430472801</Data></Cell>
    <Cell ss:StyleID="s66"><Data ss:Type="Number">0.99857056666583799</Data></Cell>
    <Cell ss:StyleID="s67"><Data ss:Type="Number">-0.28438689262800898</Data></Cell>
    <Cell ss:StyleID="s67"><Data ss:Type="Number">-0.103630901455636</Data></Cell>
    <Cell ss:StyleID="s67"><Data ss:Type="Number">0.248636521101777</Data></Cell>
    <Cell ss:StyleID="s67"><Data ss:Type="Number">-6.4033945040611398E-2</Data></Cell>
    <Cell ss:StyleID="s67"><Data ss:Type="Number">0.80508245210709395</Data></Cell>
   </Row>
   <Row ss:AutoFitHeight="0">
    <Cell><Data ss:Type="String">153630_fr6</Data></Cell>
    <Cell><Data ss:Type="String">Q5R5F0</Data></Cell>
    <Cell><Data ss:Type="String">LDHA</Data></Cell>
    <Cell><Data ss:Type="String">XP_018014476.1</Data></Cell>
    <Cell><Data ss:Type="Number">88.1</Data></Cell>
    <Cell><Data ss:Type="Number">101</Data></Cell>
    <Cell ss:StyleID="s65"><Data ss:Type="Number">3.3000000000000002E-42</Data></Cell>
    <Cell><Data ss:Type="String">PREDICTED: L-lactate dehydrogenase-like isoform X1 </Data></Cell>
    <Cell><Data ss:Type="String">myoblast fusion [GO:0007520]</Data></Cell>
    <Cell><Data ss:Type="String">Hyalella azteca</Data></Cell>
    <Cell><Data ss:Type="String">turquoise</Data></Cell>
    <Cell ss:StyleID="s66"><Data ss:Type="Number">1.98818323932119</Data></Cell>
    <Cell ss:StyleID="s66"><Data ss:Type="Number">1.7506591442699799</Data></Cell>
    <Cell ss:StyleID="s66"><Data ss:Type="Number">0.237524095051207</Data></Cell>
    <Cell ss:StyleID="s66"><Data ss:Type="Number">1.5131350492187701</Data></Cell>
    <Cell ss:StyleID="s67"><Data ss:Type="Number">-0.42335861593765201</Data></Cell>
    <Cell ss:StyleID="s67"><Data ss:Type="Number">0.29211076527725399</Data></Cell>
    <Cell ss:StyleID="s67"><Data ss:Type="Number">0.53081699152922401</Data></Cell>
    <Cell ss:StyleID="s67"><Data ss:Type="Number">0.71532305494575499</Data></Cell>
    <Cell ss:StyleID="s67"><Data ss:Type="Number">-0.15858660409625799</Data></Cell>
   </Row>
   <Row ss:AutoFitHeight="0">
    <Cell><Data ss:Type="String">121249_fr2</Data></Cell>
    <Cell><Data ss:Type="String">P51400</Data></Cell>
    <Cell><Data ss:Type="String">Adarb1</Data></Cell>
    <Cell><Data ss:Type="String">XP_018009377.1</Data></Cell>
    <Cell><Data ss:Type="Number">75.599999999999994</Data></Cell>
    <Cell><Data ss:Type="Number">127</Data></Cell>
    <Cell ss:StyleID="s65"><Data ss:Type="Number">2.6E-42</Data></Cell>
    <Cell><Data ss:Type="String">PREDICTED: double-stranded RNA-specific editase 1-like </Data></Cell>
    <Cell><Data ss:Type="String">negative regulation of cell migration [GO:0030336]</Data></Cell>
    <Cell><Data ss:Type="String">Hyalella azteca</Data></Cell>
    <Cell><Data ss:Type="String">yellow</Data></Cell>
    <Cell ss:StyleID="s66"><Data ss:Type="Number">2.40868281602775</Data></Cell>
    <Cell ss:StyleID="s66"><Data ss:Type="Number">2.2586258812281699</Data></Cell>
    <Cell ss:StyleID="s66"><Data ss:Type="Number">0.15005693479957399</Data></Cell>
    <Cell ss:StyleID="s66"><Data ss:Type="Number">2.1085689464285999</Data></Cell>
    <Cell ss:StyleID="s67"><Data ss:Type="Number">-0.185621363485273</Data></Cell>
    <Cell ss:StyleID="s67"><Data ss:Type="Number">-0.18757098524636101</Data></Cell>
    <Cell ss:StyleID="s67"><Data ss:Type="Number">0.108335927199776</Data></Cell>
    <Cell ss:StyleID="s67"><Data ss:Type="Number">-0.21320084613382201</Data></Cell>
    <Cell ss:StyleID="s67"><Data ss:Type="Number">0.89067024008597895</Data></Cell>
   </Row>
   <Row ss:AutoFitHeight="0">
    <Cell><Data ss:Type="String">17502_fr5</Data></Cell>
    <Cell><Data ss:Type="String">P04114</Data></Cell>
    <Cell><Data ss:Type="String">APOB</Data></Cell>
    <Cell><Data ss:Type="String">AHK05985.1</Data></Cell>
    <Cell><Data ss:Type="Number">77.5</Data></Cell>
    <Cell><Data ss:Type="Number">120</Data></Cell>
    <Cell ss:StyleID="s65"><Data ss:Type="Number">2.2000000000000001E-42</Data></Cell>
    <Cell><Data ss:Type="String">vitellogenin protein precursor 2, partial </Data></Cell>
    <Cell><Data ss:Type="String">low-density lipoprotein particle remodeling [GO:0034374]</Data></Cell>
    <Cell><Data ss:Type="String">Gammarus marinus</Data></Cell>
    <Cell><Data ss:Type="String">turquoise</Data></Cell>
    <Cell ss:StyleID="s66"><Data ss:Type="Number">0.86589239901311699</Data></Cell>
    <Cell ss:StyleID="s66"><Data ss:Type="Number">0.180886266022314</Data></Cell>
    <Cell ss:StyleID="s66"><Data ss:Type="Number">0.68500613299080404</Data></Cell>
    <Cell ss:StyleID="s66"><Data ss:Type="Number">-0.50411986696848998</Data></Cell>
    <Cell ss:StyleID="s67"><Data ss:Type="Number">0.58802225257164897</Data></Cell>
    <Cell ss:StyleID="s67"><Data ss:Type="Number">-0.38217137553392899</Data></Cell>
    <Cell ss:StyleID="s67"><Data ss:Type="Number">-0.50854708321294695</Data></Cell>
    <Cell ss:StyleID="s67"><Data ss:Type="Number">-0.43585351846660197</Data></Cell>
    <Cell ss:StyleID="s67"><Data ss:Type="Number">-0.22271534879747201</Data></Cell>
   </Row>
   <Row ss:AutoFitHeight="0">
    <Cell><Data ss:Type="String">45864_fr1</Data></Cell>
    <Cell><Data ss:Type="String">P08736</Data></Cell>
    <Cell><Data ss:Type="String">Ef1alpha48D</Data></Cell>
    <Cell><Data ss:Type="String">XP_018024322.1</Data></Cell>
    <Cell><Data ss:Type="Number">53</Data></Cell>
    <Cell><Data ss:Type="Number">215</Data></Cell>
    <Cell ss:StyleID="s65"><Data ss:Type="Number">1.1E-42</Data></Cell>
    <Cell><Data ss:Type="String">PREDICTED: elongation factor 1-alpha-like </Data></Cell>
    <Cell><Data ss:Type="String">cytoplasmic translational elongation [GO:0002182]</Data></Cell>
    <Cell><Data ss:Type="String">Hyalella azteca</Data></Cell>
    <Cell><Data ss:Type="String">yellow</Data></Cell>
    <Cell ss:StyleID="s66"><Data ss:Type="Number">0.925891540637093</Data></Cell>
    <Cell ss:StyleID="s66"><Data ss:Type="Number">0.84996036718444601</Data></Cell>
    <Cell ss:StyleID="s66"><Data ss:Type="Number">7.59311734526468E-2</Data></Cell>
    <Cell ss:StyleID="s66"><Data ss:Type="Number">0.77402919373179901</Data></Cell>
    <Cell ss:StyleID="s67"><Data ss:Type="Number">-0.12041672542203</Data></Cell>
    <Cell ss:StyleID="s67"><Data ss:Type="Number">-0.22814965533117401</Data></Cell>
    <Cell ss:StyleID="s67"><Data ss:Type="Number">-1.7130729402392901E-2</Data></Cell>
    <Cell ss:StyleID="s67"><Data ss:Type="Number">-0.30788434190040997</Data></Cell>
    <Cell ss:StyleID="s67"><Data ss:Type="Number">0.75660659296523103</Data></Cell>
   </Row>
   <Row ss:AutoFitHeight="0">
    <Cell><Data ss:Type="String">24870_fr5</Data></Cell>
    <Cell><Data ss:Type="String">Q043G5</Data></Cell>
    <Cell><Data ss:Type="String">rexB</Data></Cell>
    <Cell><Data ss:Type="String">XP_018009303.1</Data></Cell>
    <Cell><Data ss:Type="Number">49.5</Data></Cell>
    <Cell><Data ss:Type="Number">204</Data></Cell>
    <Cell ss:StyleID="s65"><Data ss:Type="Number">9.1999999999999995E-43</Data></Cell>
    <Cell><Data ss:Type="String">PREDICTED: uncharacterized protein LOC108666875 </Data></Cell>
    <Cell><Data ss:Type="String">cellular response to DNA damage stimulus [GO:0006974]</Data></Cell>
    <Cell><Data ss:Type="String">Hyalella azteca</Data></Cell>
    <Cell><Data ss:Type="String">turquoise</Data></Cell>
    <Cell ss:StyleID="s66"><Data ss:Type="Number">2.4831308831172301</Data></Cell>
    <Cell ss:StyleID="s66"><Data ss:Type="Number">1.32621200822185</Data></Cell>
    <Cell ss:StyleID="s66"><Data ss:Type="Number">1.15691887489538</Data></Cell>
    <Cell ss:StyleID="s66"><Data ss:Type="Number">0.16929313332647</Data></Cell>
    <Cell ss:StyleID="s67"><Data ss:Type="Number">-0.522550932961937</Data></Cell>
    <Cell ss:StyleID="s67"><Data ss:Type="Number">0.62924712096964797</Data></Cell>
    <Cell ss:StyleID="s67"><Data ss:Type="Number">0.58021147850129595</Data></Cell>
    <Cell ss:StyleID="s67"><Data ss:Type="Number">0.66790153168612298</Data></Cell>
    <Cell ss:StyleID="s67"><Data ss:Type="Number">-0.225369213858718</Data></Cell>
   </Row>
   <Row ss:AutoFitHeight="0">
    <Cell><Data ss:Type="String">105194_fr6</Data></Cell>
    <Cell><Data ss:Type="String">Q8K3H7</Data></Cell>
    <Cell><Data ss:Type="String">CALR</Data></Cell>
    <Cell><Data ss:Type="String">XP_018026194.1</Data></Cell>
    <Cell><Data ss:Type="Number">91.7</Data></Cell>
    <Cell><Data ss:Type="Number">96</Data></Cell>
    <Cell ss:StyleID="s65"><Data ss:Type="Number">2.0000000000000002E-43</Data></Cell>
    <Cell><Data ss:Type="String">PREDICTED: calreticulin-like </Data></Cell>
    <Cell><Data ss:Type="String">protein localization to nucleus [GO:0034504]</Data></Cell>
    <Cell><Data ss:Type="String">Hyalella azteca</Data></Cell>
    <Cell><Data ss:Type="String">grey</Data></Cell>
    <Cell ss:StyleID="s66"><Data ss:Type="Number">1.6435499357399599E-2</Data></Cell>
    <Cell ss:StyleID="s66"><Data ss:Type="Number">1.8117089088885701E-3</Data></Cell>
    <Cell ss:StyleID="s66"><Data ss:Type="Number">1.4623790448511E-2</Data></Cell>
    <Cell ss:StyleID="s66"><Data ss:Type="Number">-1.2812081539622501E-2</Data></Cell>
    <Cell ss:StyleID="s67"><Data ss:Type="Number">8.4244023004458705E-3</Data></Cell>
    <Cell ss:StyleID="s67"><Data ss:Type="Number">9.43251265424951E-2</Data></Cell>
    <Cell ss:StyleID="s67"><Data ss:Type="Number">-5.2827896814119299E-2</Data></Cell>
    <Cell ss:StyleID="s67"><Data ss:Type="Number">-0.109512996201428</Data></Cell>
    <Cell ss:StyleID="s67"><Data ss:Type="Number">3.7923188646892098E-3</Data></Cell>
   </Row>
   <Row ss:AutoFitHeight="0">
    <Cell><Data ss:Type="String">121300_fr5</Data></Cell>
    <Cell><Data ss:Type="String">Q5NVR2</Data></Cell>
    <Cell><Data ss:Type="String">MDH2</Data></Cell>
    <Cell><Data ss:Type="String">XP_018013194.1</Data></Cell>
    <Cell><Data ss:Type="Number">73.5</Data></Cell>
    <Cell><Data ss:Type="Number">132</Data></Cell>
    <Cell ss:StyleID="s65"><Data ss:Type="Number">2.0000000000000002E-43</Data></Cell>
    <Cell><Data ss:Type="String">PREDICTED: malate dehydrogenase, mitochondrial-like </Data></Cell>
    <Cell><Data ss:Type="String">carbohydrate metabolic process [GO:0005975]</Data></Cell>
    <Cell><Data ss:Type="String">Hyalella azteca</Data></Cell>
    <Cell><Data ss:Type="String">blue</Data></Cell>
    <Cell ss:StyleID="s66"><Data ss:Type="Number">8.0801650277433108</Data></Cell>
    <Cell ss:StyleID="s66"><Data ss:Type="Number">3.9321963012549999</Data></Cell>
    <Cell ss:StyleID="s66"><Data ss:Type="Number">4.1479687264883003</Data></Cell>
    <Cell ss:StyleID="s66"><Data ss:Type="Number">-0.21577242523330001</Data></Cell>
    <Cell ss:StyleID="s67"><Data ss:Type="Number">-0.78218549657306002</Data></Cell>
    <Cell ss:StyleID="s67"><Data ss:Type="Number">0.57705068888871802</Data></Cell>
    <Cell ss:StyleID="s67"><Data ss:Type="Number">0.86802943453294401</Data></Cell>
    <Cell ss:StyleID="s67"><Data ss:Type="Number">0.82223240737871495</Data></Cell>
    <Cell ss:StyleID="s67"><Data ss:Type="Number">5.9949569126986298E-2</Data></Cell>
   </Row>
   <Row ss:AutoFitHeight="0">
    <Cell><Data ss:Type="String">48166_fr4</Data></Cell>
    <Cell><Data ss:Type="String">P84293</Data></Cell>
    <Cell><Data ss:Type="String">P84293</Data></Cell>
    <Cell><Data ss:Type="String">CAX46429.1</Data></Cell>
    <Cell><Data ss:Type="Number">45.2</Data></Cell>
    <Cell><Data ss:Type="Number">261</Data></Cell>
    <Cell ss:StyleID="s65"><Data ss:Type="Number">1.5999999999999999E-43</Data></Cell>
    <Cell><Data ss:Type="String">hemocyanin subunit 2 precursor, partial </Data></Cell>
    <Cell><Data ss:Type="String">oxidation-reduction process [GO:0055114]</Data></Cell>
    <Cell><Data ss:Type="String">Odontodactylus scyllarus</Data></Cell>
    <Cell><Data ss:Type="String">grey</Data></Cell>
    <Cell ss:StyleID="s66"><Data ss:Type="Number">7.0059635247390799E-3</Data></Cell>
    <Cell ss:StyleID="s66"><Data ss:Type="Number">2.2684610726405002E-3</Data></Cell>
    <Cell ss:StyleID="s66"><Data ss:Type="Number">4.7375024520985801E-3</Data></Cell>
    <Cell ss:StyleID="s66"><Data ss:Type="Number">-2.4690413794580799E-3</Data></Cell>
    <Cell ss:StyleID="s67"><Data ss:Type="Number">3.73618776775363E-2</Data></Cell>
    <Cell ss:StyleID="s67"><Data ss:Type="Number">-6.96209326286401E-3</Data></Cell>
    <Cell ss:StyleID="s67"><Data ss:Type="Number">-8.0635313971100395E-2</Data></Cell>
    <Cell ss:StyleID="s67"><Data ss:Type="Number">-0.171686636628195</Data></Cell>
    <Cell ss:StyleID="s67"><Data ss:Type="Number">0.22049700052008001</Data></Cell>
   </Row>
   <Row ss:AutoFitHeight="0">
    <Cell><Data ss:Type="String">188740_fr6</Data></Cell>
    <Cell><Data ss:Type="String">Q4R502</Data></Cell>
    <Cell><Data ss:Type="String">IDH2</Data></Cell>
    <Cell><Data ss:Type="String">KZS13828.1</Data></Cell>
    <Cell><Data ss:Type="Number">62</Data></Cell>
    <Cell><Data ss:Type="Number">166</Data></Cell>
    <Cell ss:StyleID="s65"><Data ss:Type="Number">8.8999999999999996E-44</Data></Cell>
    <Cell><Data ss:Type="String">Isocitrate dehydrogenase (NADP) </Data></Cell>
    <Cell><Data ss:Type="String">negative regulation of matrix metallopeptidase secretion [GO:1904465]</Data></Cell>
    <Cell><Data ss:Type="String">Daphnia magna</Data></Cell>
    <Cell><Data ss:Type="String">turquoise</Data></Cell>
    <Cell ss:StyleID="s66"><Data ss:Type="Number">2.27385354956099</Data></Cell>
    <Cell ss:StyleID="s66"><Data ss:Type="Number">1.8546343204701901</Data></Cell>
    <Cell ss:StyleID="s66"><Data ss:Type="Number">0.41921922909079801</Data></Cell>
    <Cell ss:StyleID="s66"><Data ss:Type="Number">1.4354150913793899</Data></Cell>
    <Cell ss:StyleID="s67"><Data ss:Type="Number">-0.48241238119107999</Data></Cell>
    <Cell ss:StyleID="s67"><Data ss:Type="Number">0.32980703951585799</Data></Cell>
    <Cell ss:StyleID="s67"><Data ss:Type="Number">0.57747370456416103</Data></Cell>
    <Cell ss:StyleID="s67"><Data ss:Type="Number">0.73774933959491995</Data></Cell>
    <Cell ss:StyleID="s67"><Data ss:Type="Number">-0.14296856917268799</Data></Cell>
   </Row>
   <Row ss:AutoFitHeight="0">
    <Cell><Data ss:Type="String">117102_fr1</Data></Cell>
    <Cell><Data ss:Type="String">P12236</Data></Cell>
    <Cell><Data ss:Type="String">SLC25A6</Data></Cell>
    <Cell><Data ss:Type="String">XP_018023851.1</Data></Cell>
    <Cell><Data ss:Type="Number">94</Data></Cell>
    <Cell><Data ss:Type="Number">100</Data></Cell>
    <Cell ss:StyleID="s65"><Data ss:Type="Number">1.4E-44</Data></Cell>
    <Cell><Data ss:Type="String">PREDICTED: ADP/ATP translocase 3-like </Data></Cell>
    <Cell><Data ss:Type="String">synaptic growth at neuromuscular junction [GO:0051124]</Data></Cell>
    <Cell><Data ss:Type="String">Hyalella azteca</Data></Cell>
    <Cell><Data ss:Type="String">turquoise</Data></Cell>
    <Cell ss:StyleID="s66"><Data ss:Type="Number">1.1287940038759301</Data></Cell>
    <Cell ss:StyleID="s66"><Data ss:Type="Number">0.58822300466875899</Data></Cell>
    <Cell ss:StyleID="s66"><Data ss:Type="Number">0.540570999207173</Data></Cell>
    <Cell ss:StyleID="s66"><Data ss:Type="Number">4.7652005461585899E-2</Data></Cell>
    <Cell ss:StyleID="s67"><Data ss:Type="Number">-0.53017748023603095</Data></Cell>
    <Cell ss:StyleID="s67"><Data ss:Type="Number">0.49868443445166299</Data></Cell>
    <Cell ss:StyleID="s67"><Data ss:Type="Number">0.58977981211608799</Data></Cell>
    <Cell ss:StyleID="s67"><Data ss:Type="Number">0.61153996542078404</Data></Cell>
    <Cell ss:StyleID="s67"><Data ss:Type="Number">-1.75190467285566E-2</Data></Cell>
   </Row>
   <Row ss:AutoFitHeight="0">
    <Cell><Data ss:Type="String">162578_fr5</Data></Cell>
    <Cell><Data ss:Type="String">O02705</Data></Cell>
    <Cell><Data ss:Type="String">HSP90AA1</Data></Cell>
    <Cell><Data ss:Type="String">AGF34719.1</Data></Cell>
    <Cell><Data ss:Type="Number">82.3</Data></Cell>
    <Cell><Data ss:Type="Number">124</Data></Cell>
    <Cell ss:StyleID="s65"><Data ss:Type="Number">7.2E-45</Data></Cell>
    <Cell><Data ss:Type="String">heat shock protein 90 </Data></Cell>
    <Cell><Data ss:Type="String">axon extension [GO:0048675]</Data></Cell>
    <Cell><Data ss:Type="String">Cotesia vestalis</Data></Cell>
    <Cell><Data ss:Type="String">grey</Data></Cell>
    <Cell ss:StyleID="s66"><Data ss:Type="Number">7.2640001787729596E-3</Data></Cell>
    <Cell ss:StyleID="s66"><Data ss:Type="Number">3.27865959053893E-3</Data></Cell>
    <Cell ss:StyleID="s66"><Data ss:Type="Number">3.9853405882340296E-3</Data></Cell>
    <Cell ss:StyleID="s66"><Data ss:Type="Number">-7.0668099769509798E-4</Data></Cell>
    <Cell ss:StyleID="s67"><Data ss:Type="Number">-0.108556723930196</Data></Cell>
    <Cell ss:StyleID="s67"><Data ss:Type="Number">-0.12271546371354899</Data></Cell>
    <Cell ss:StyleID="s67"><Data ss:Type="Number">0.103959806072818</Data></Cell>
    <Cell ss:StyleID="s67"><Data ss:Type="Number">6.9067396278855595E-2</Data></Cell>
    <Cell ss:StyleID="s67"><Data ss:Type="Number">0.13837622907142</Data></Cell>
   </Row>
   <Row ss:AutoFitHeight="0">
    <Cell><Data ss:Type="String">201362_fr4</Data></Cell>
    <Cell><Data ss:Type="String">P06892</Data></Cell>
    <Cell><Data ss:Type="String">P06892</Data></Cell>
    <Cell><Data ss:Type="String">XP_018023709.1</Data></Cell>
    <Cell><Data ss:Type="Number">30.2</Data></Cell>
    <Cell><Data ss:Type="Number">440</Data></Cell>
    <Cell ss:StyleID="s65"><Data ss:Type="Number">4.6999999999999998E-45</Data></Cell>
    <Cell><Data ss:Type="String">PREDICTED: uncharacterized protein LOC108679568 isoform X2 </Data></Cell>
    <Cell><Data ss:Type="String">protein secretion [GO:0009306]</Data></Cell>
    <Cell><Data ss:Type="String">Hyalella azteca</Data></Cell>
    <Cell><Data ss:Type="String">blue</Data></Cell>
    <Cell ss:StyleID="s66"><Data ss:Type="Number">2.9828734220273199</Data></Cell>
    <Cell ss:StyleID="s66"><Data ss:Type="Number">2.67906053222011</Data></Cell>
    <Cell ss:StyleID="s66"><Data ss:Type="Number">0.303812889807211</Data></Cell>
    <Cell ss:StyleID="s66"><Data ss:Type="Number">2.3752476424129001</Data></Cell>
    <Cell ss:StyleID="s67"><Data ss:Type="Number">0.75874930191179102</Data></Cell>
    <Cell ss:StyleID="s67"><Data ss:Type="Number">-0.45979356789565001</Data></Cell>
    <Cell ss:StyleID="s67"><Data ss:Type="Number">-0.64670166068086499</Data></Cell>
    <Cell ss:StyleID="s67"><Data ss:Type="Number">-0.51271466110798702</Data></Cell>
    <Cell ss:StyleID="s67"><Data ss:Type="Number">-0.33500202557658998</Data></Cell>
   </Row>
   <Row ss:AutoFitHeight="0">
    <Cell><Data ss:Type="String">153160_fr6</Data></Cell>
    <Cell><Data ss:Type="String">P21895</Data></Cell>
    <Cell><Data ss:Type="String">P21895</Data></Cell>
    <Cell><Data ss:Type="String">XP_018020084.1</Data></Cell>
    <Cell><Data ss:Type="Number">64.099999999999994</Data></Cell>
    <Cell><Data ss:Type="Number">170</Data></Cell>
    <Cell ss:StyleID="s65"><Data ss:Type="Number">3.8E-45</Data></Cell>
    <Cell><Data ss:Type="String">PREDICTED: histone H1-delta-like </Data></Cell>
    <Cell><Data ss:Type="String">nucleosome assembly [GO:0006334]</Data></Cell>
    <Cell><Data ss:Type="String">Hyalella azteca</Data></Cell>
    <Cell><Data ss:Type="String">yellow</Data></Cell>
    <Cell ss:StyleID="s66"><Data ss:Type="Number">2.05989482176739</Data></Cell>
    <Cell ss:StyleID="s66"><Data ss:Type="Number">1.6713890500011099</Data></Cell>
    <Cell ss:StyleID="s66"><Data ss:Type="Number">0.38850577176628298</Data></Cell>
    <Cell ss:StyleID="s66"><Data ss:Type="Number">1.2828832782348301</Data></Cell>
    <Cell ss:StyleID="s67"><Data ss:Type="Number">-0.36125747519541701</Data></Cell>
    <Cell ss:StyleID="s67"><Data ss:Type="Number">-0.11099204211264201</Data></Cell>
    <Cell ss:StyleID="s67"><Data ss:Type="Number">0.181063055745428</Data></Cell>
    <Cell ss:StyleID="s67"><Data ss:Type="Number">-0.107345360666024</Data></Cell>
    <Cell ss:StyleID="s67"><Data ss:Type="Number">0.85763619306206496</Data></Cell>
   </Row>
   <Row ss:AutoFitHeight="0">
    <Cell><Data ss:Type="String">18500_fr3</Data></Cell>
    <Cell><Data ss:Type="String">Q7Z1M0</Data></Cell>
    <Cell><Data ss:Type="String">Q7Z1M0</Data></Cell>
    <Cell><Data ss:Type="String">XP_018007759.1</Data></Cell>
    <Cell><Data ss:Type="Number">58.1</Data></Cell>
    <Cell><Data ss:Type="Number">172</Data></Cell>
    <Cell ss:StyleID="s65"><Data ss:Type="Number">3.8E-45</Data></Cell>
    <Cell><Data ss:Type="String">PREDICTED: hemolymph clottable protein-like </Data></Cell>
    <Cell><Data ss:Type="String">biological_process [GO:0008150]</Data></Cell>
    <Cell><Data ss:Type="String">Hyalella azteca</Data></Cell>
    <Cell><Data ss:Type="String">grey</Data></Cell>
    <Cell ss:StyleID="s66"><Data ss:Type="Number">4.4647358607156303E-2</Data></Cell>
    <Cell ss:StyleID="s66"><Data ss:Type="Number">1.05126943537292E-2</Data></Cell>
    <Cell ss:StyleID="s66"><Data ss:Type="Number">3.4134664253427101E-2</Data></Cell>
    <Cell ss:StyleID="s66"><Data ss:Type="Number">-2.3621969899697899E-2</Data></Cell>
    <Cell ss:StyleID="s67"><Data ss:Type="Number">-8.4261125787341906E-2</Data></Cell>
    <Cell ss:StyleID="s67"><Data ss:Type="Number">-0.20483451013811499</Data></Cell>
    <Cell ss:StyleID="s67"><Data ss:Type="Number">-0.14437076640136301</Data></Cell>
    <Cell ss:StyleID="s67"><Data ss:Type="Number">-0.27308830311607601</Data></Cell>
    <Cell ss:StyleID="s67"><Data ss:Type="Number">0.42015825807058699</Data></Cell>
   </Row>
   <Row ss:AutoFitHeight="0">
    <Cell><Data ss:Type="String">6538_fr6</Data></Cell>
    <Cell><Data ss:Type="String">P32007</Data></Cell>
    <Cell><Data ss:Type="String">SLC25A6</Data></Cell>
    <Cell><Data ss:Type="String">XP_018023851.1</Data></Cell>
    <Cell><Data ss:Type="Number">92.3</Data></Cell>
    <Cell><Data ss:Type="Number">104</Data></Cell>
    <Cell ss:StyleID="s65"><Data ss:Type="Number">3.3000000000000001E-45</Data></Cell>
    <Cell><Data ss:Type="String">PREDICTED: ADP/ATP translocase 3-like </Data></Cell>
    <Cell><Data ss:Type="String">synaptic growth at neuromuscular junction [GO:0051124]</Data></Cell>
    <Cell><Data ss:Type="String">Hyalella azteca</Data></Cell>
    <Cell><Data ss:Type="String">turquoise</Data></Cell>
    <Cell ss:StyleID="s66"><Data ss:Type="Number">0.37590900825297802</Data></Cell>
    <Cell ss:StyleID="s66"><Data ss:Type="Number">0.264308782468473</Data></Cell>
    <Cell ss:StyleID="s66"><Data ss:Type="Number">0.111600225784505</Data></Cell>
    <Cell ss:StyleID="s66"><Data ss:Type="Number">0.15270855668396899</Data></Cell>
    <Cell ss:StyleID="s67"><Data ss:Type="Number">-0.27545587469747002</Data></Cell>
    <Cell ss:StyleID="s67"><Data ss:Type="Number">0.41570321127302801</Data></Cell>
    <Cell ss:StyleID="s67"><Data ss:Type="Number">0.41668721255190699</Data></Cell>
    <Cell ss:StyleID="s67"><Data ss:Type="Number">0.52360331443008701</Data></Cell>
    <Cell ss:StyleID="s67"><Data ss:Type="Number">-0.222621933868653</Data></Cell>
   </Row>
   <Row ss:AutoFitHeight="0">
    <Cell><Data ss:Type="String">24570_fr5</Data></Cell>
    <Cell><Data ss:Type="String">Q54FZ4</Data></Cell>
    <Cell><Data ss:Type="String">DDB_G0290521</Data></Cell>
    <Cell><Data ss:Type="String">ADF81052.1</Data></Cell>
    <Cell><Data ss:Type="Number">90.1</Data></Cell>
    <Cell><Data ss:Type="Number">111</Data></Cell>
    <Cell ss:StyleID="s65"><Data ss:Type="Number">2.7999999999999998E-46</Data></Cell>
    <Cell><Data ss:Type="String">vitellogenin-like protein precursor, partial </Data></Cell>
    <Cell><Data ss:Type="String">defense response [GO:0006952]</Data></Cell>
    <Cell><Data ss:Type="String">Gammarus fossarum</Data></Cell>
    <Cell><Data ss:Type="String">blue</Data></Cell>
    <Cell ss:StyleID="s66"><Data ss:Type="Number">10.357259352892701</Data></Cell>
    <Cell ss:StyleID="s66"><Data ss:Type="Number">7.4199906208652102</Data></Cell>
    <Cell ss:StyleID="s66"><Data ss:Type="Number">2.93726873202746</Data></Cell>
    <Cell ss:StyleID="s66"><Data ss:Type="Number">4.4827218888377498</Data></Cell>
    <Cell ss:StyleID="s67"><Data ss:Type="Number">0.88453640596033201</Data></Cell>
    <Cell ss:StyleID="s67"><Data ss:Type="Number">-0.66682590402145703</Data></Cell>
    <Cell ss:StyleID="s67"><Data ss:Type="Number">-0.82823329678616697</Data></Cell>
    <Cell ss:StyleID="s67"><Data ss:Type="Number">-0.76312501623256102</Data></Cell>
    <Cell ss:StyleID="s67"><Data ss:Type="Number">-0.116561937648144</Data></Cell>
   </Row>
   <Row ss:AutoFitHeight="0">
    <Cell><Data ss:Type="String">48119_fr1</Data></Cell>
    <Cell><Data ss:Type="String">P80096</Data></Cell>
    <Cell><Data ss:Type="String">P80096</Data></Cell>
    <Cell><Data ss:Type="String">CAI78901.1</Data></Cell>
    <Cell><Data ss:Type="Number">65.2</Data></Cell>
    <Cell><Data ss:Type="Number">161</Data></Cell>
    <Cell ss:StyleID="s65"><Data ss:Type="Number">2.7999999999999998E-46</Data></Cell>
    <Cell><Data ss:Type="String">hemocyanin subunit 1 </Data></Cell>
    <Cell><Data ss:Type="String">oxidation-reduction process [GO:0055114]</Data></Cell>
    <Cell><Data ss:Type="String">Gammarus roeselii</Data></Cell>
    <Cell><Data ss:Type="String">turquoise</Data></Cell>
    <Cell ss:StyleID="s66"><Data ss:Type="Number">6.7546510976663097</Data></Cell>
    <Cell ss:StyleID="s66"><Data ss:Type="Number">4.3685182689411501</Data></Cell>
    <Cell ss:StyleID="s66"><Data ss:Type="Number">2.38613282872516</Data></Cell>
    <Cell ss:StyleID="s66"><Data ss:Type="Number">1.9823854402159999</Data></Cell>
    <Cell ss:StyleID="s67"><Data ss:Type="Number">-0.61947714967925904</Data></Cell>
    <Cell ss:StyleID="s67"><Data ss:Type="Number">0.64607958839434698</Data></Cell>
    <Cell ss:StyleID="s67"><Data ss:Type="Number">0.73672236492042797</Data></Cell>
    <Cell ss:StyleID="s67"><Data ss:Type="Number">0.83019217215970798</Data></Cell>
    <Cell ss:StyleID="s67"><Data ss:Type="Number">-0.23664622870284099</Data></Cell>
   </Row>
   <Row ss:AutoFitHeight="0">
    <Cell><Data ss:Type="String">87769_fr2</Data></Cell>
    <Cell><Data ss:Type="String">P50282</Data></Cell>
    <Cell><Data ss:Type="String">Mmp9</Data></Cell>
    <Cell><Data ss:Type="String">XP_018011376.1</Data></Cell>
    <Cell><Data ss:Type="Number">38.1</Data></Cell>
    <Cell><Data ss:Type="Number">318</Data></Cell>
    <Cell ss:StyleID="s65"><Data ss:Type="Number">1.1E-46</Data></Cell>
    <Cell><Data ss:Type="String">PREDICTED: uncharacterized protein LOC108668644 </Data></Cell>
    <Cell><Data ss:Type="String">cellular response to interleukin-1 [GO:0071347]</Data></Cell>
    <Cell><Data ss:Type="String">Hyalella azteca</Data></Cell>
    <Cell><Data ss:Type="String">grey</Data></Cell>
    <Cell ss:StyleID="s66"><Data ss:Type="Number">0.80438686580270902</Data></Cell>
    <Cell ss:StyleID="s66"><Data ss:Type="Number">0.73590714592677997</Data></Cell>
    <Cell ss:StyleID="s66"><Data ss:Type="Number">6.8479719875929004E-2</Data></Cell>
    <Cell ss:StyleID="s66"><Data ss:Type="Number">0.66742742605085104</Data></Cell>
    <Cell ss:StyleID="s67"><Data ss:Type="Number">-0.282611324089103</Data></Cell>
    <Cell ss:StyleID="s67"><Data ss:Type="Number">0.24493363863033499</Data></Cell>
    <Cell ss:StyleID="s67"><Data ss:Type="Number">0.45374521728050499</Data></Cell>
    <Cell ss:StyleID="s67"><Data ss:Type="Number">0.38114739713652301</Data></Cell>
    <Cell ss:StyleID="s67"><Data ss:Type="Number">-8.8137889229009794E-2</Data></Cell>
   </Row>
   <Row ss:AutoFitHeight="0">
    <Cell><Data ss:Type="String">17423_fr2</Data></Cell>
    <Cell><Data ss:Type="String">Q90243</Data></Cell>
    <Cell><Data ss:Type="String">Q90243</Data></Cell>
    <Cell><Data ss:Type="String">XP_018009303.1</Data></Cell>
    <Cell><Data ss:Type="Number">50.5</Data></Cell>
    <Cell><Data ss:Type="Number">208</Data></Cell>
    <Cell ss:StyleID="s65"><Data ss:Type="Number">4.2000000000000001E-47</Data></Cell>
    <Cell><Data ss:Type="String">PREDICTED: uncharacterized protein LOC108666875 </Data></Cell>
    <Cell><Data ss:Type="String">lipid transport [GO:0006869]</Data></Cell>
    <Cell><Data ss:Type="String">Hyalella azteca</Data></Cell>
    <Cell><Data ss:Type="String">yellow</Data></Cell>
    <Cell ss:StyleID="s66"><Data ss:Type="Number">1.76526387216341</Data></Cell>
    <Cell ss:StyleID="s66"><Data ss:Type="Number">1.6523788676890201</Data></Cell>
    <Cell ss:StyleID="s66"><Data ss:Type="Number">0.112885004474381</Data></Cell>
    <Cell ss:StyleID="s66"><Data ss:Type="Number">1.53949386321464</Data></Cell>
    <Cell ss:StyleID="s67"><Data ss:Type="Number">-0.12629536723125701</Data></Cell>
    <Cell ss:StyleID="s67"><Data ss:Type="Number">-0.22632137375099801</Data></Cell>
    <Cell ss:StyleID="s67"><Data ss:Type="Number">-1.7877689050480199E-2</Data></Cell>
    <Cell ss:StyleID="s67"><Data ss:Type="Number">-0.233382051080121</Data></Cell>
    <Cell ss:StyleID="s67"><Data ss:Type="Number">0.80322304014770096</Data></Cell>
   </Row>
   <Row ss:AutoFitHeight="0">
    <Cell><Data ss:Type="String">32234_fr1</Data></Cell>
    <Cell><Data ss:Type="String">P18907</Data></Cell>
    <Cell><Data ss:Type="String">ATP1A1</Data></Cell>
    <Cell><Data ss:Type="String">AIM43571.1</Data></Cell>
    <Cell><Data ss:Type="Number">87.4</Data></Cell>
    <Cell><Data ss:Type="Number">111</Data></Cell>
    <Cell ss:StyleID="s65"><Data ss:Type="Number">3.8000000000000001E-47</Data></Cell>
    <Cell><Data ss:Type="String">Na+/K+ ATPase alpha subunit isoform 1 </Data></Cell>
    <Cell><Data ss:Type="String">jump response [GO:0007630]</Data></Cell>
    <Cell><Data ss:Type="String">Halocaridina rubra</Data></Cell>
    <Cell><Data ss:Type="String">turquoise</Data></Cell>
    <Cell ss:StyleID="s66"><Data ss:Type="Number">1.30488868663946</Data></Cell>
    <Cell ss:StyleID="s66"><Data ss:Type="Number">0.95659404762754097</Data></Cell>
    <Cell ss:StyleID="s66"><Data ss:Type="Number">0.34829463901191499</Data></Cell>
    <Cell ss:StyleID="s66"><Data ss:Type="Number">0.60829940861562604</Data></Cell>
    <Cell ss:StyleID="s67"><Data ss:Type="Number">-0.51048124486472501</Data></Cell>
    <Cell ss:StyleID="s67"><Data ss:Type="Number">0.27376489340850002</Data></Cell>
    <Cell ss:StyleID="s67"><Data ss:Type="Number">0.551398369978363</Data></Cell>
    <Cell ss:StyleID="s67"><Data ss:Type="Number">0.62785370030660603</Data></Cell>
    <Cell ss:StyleID="s67"><Data ss:Type="Number">5.1170862779882802E-2</Data></Cell>
   </Row>
   <Row ss:AutoFitHeight="0">
    <Cell><Data ss:Type="String">105389_fr4</Data></Cell>
    <Cell><Data ss:Type="String">Q9WVA4</Data></Cell>
    <Cell><Data ss:Type="String">Tagln2</Data></Cell>
    <Cell><Data ss:Type="String">XP_014279675.1</Data></Cell>
    <Cell><Data ss:Type="Number">72.400000000000006</Data></Cell>
    <Cell><Data ss:Type="Number">127</Data></Cell>
    <Cell ss:StyleID="s65"><Data ss:Type="Number">3.7E-47</Data></Cell>
    <Cell><Data ss:Type="String">PREDICTED: myophilin </Data></Cell>
    <Cell><Data ss:Type="String">myoblast fusion [GO:0007520]</Data></Cell>
    <Cell><Data ss:Type="String">Halyomorpha halys</Data></Cell>
    <Cell><Data ss:Type="String">turquoise</Data></Cell>
    <Cell ss:StyleID="s66"><Data ss:Type="Number">1.90176670142519</Data></Cell>
    <Cell ss:StyleID="s66"><Data ss:Type="Number">1.81350855706058</Data></Cell>
    <Cell ss:StyleID="s66"><Data ss:Type="Number">8.8258144364605801E-2</Data></Cell>
    <Cell ss:StyleID="s66"><Data ss:Type="Number">1.72525041269598</Data></Cell>
    <Cell ss:StyleID="s67"><Data ss:Type="Number">-0.370750916291744</Data></Cell>
    <Cell ss:StyleID="s67"><Data ss:Type="Number">0.142851387050489</Data></Cell>
    <Cell ss:StyleID="s67"><Data ss:Type="Number">0.46501054008468801</Data></Cell>
    <Cell ss:StyleID="s67"><Data ss:Type="Number">0.64219873747460998</Data></Cell>
    <Cell ss:StyleID="s67"><Data ss:Type="Number">-6.8870503956964799E-2</Data></Cell>
   </Row>
   <Row ss:AutoFitHeight="0">
    <Cell><Data ss:Type="String">98012_fr3</Data></Cell>
    <Cell><Data ss:Type="String">Q9U572</Data></Cell>
    <Cell><Data ss:Type="String">Q9U572</Data></Cell>
    <Cell><Data ss:Type="String">XP_018024713.1</Data></Cell>
    <Cell><Data ss:Type="Number">38.799999999999997</Data></Cell>
    <Cell><Data ss:Type="Number">340</Data></Cell>
    <Cell ss:StyleID="s65"><Data ss:Type="Number">2.2000000000000002E-47</Data></Cell>
    <Cell><Data ss:Type="String">PREDICTED: hemolymph clottable protein-like isoform X2 </Data></Cell>
    <Cell><Data ss:Type="String">hemolymph coagulation [GO:0042381]</Data></Cell>
    <Cell><Data ss:Type="String">Hyalella azteca</Data></Cell>
    <Cell><Data ss:Type="String">grey</Data></Cell>
    <Cell ss:StyleID="s66"><Data ss:Type="Number">0.97621763135425099</Data></Cell>
    <Cell ss:StyleID="s66"><Data ss:Type="Number">0.150198189803048</Data></Cell>
    <Cell ss:StyleID="s66"><Data ss:Type="Number">0.82601944155120299</Data></Cell>
    <Cell ss:StyleID="s66"><Data ss:Type="Number">-0.67582125174815499</Data></Cell>
    <Cell ss:StyleID="s67"><Data ss:Type="Number">-0.41793525424306099</Data></Cell>
    <Cell ss:StyleID="s67"><Data ss:Type="Number">0.42481861693056899</Data></Cell>
    <Cell ss:StyleID="s67"><Data ss:Type="Number">0.56206978326098</Data></Cell>
    <Cell ss:StyleID="s67"><Data ss:Type="Number">0.57750720617959395</Data></Cell>
    <Cell ss:StyleID="s67"><Data ss:Type="Number">-0.148255089498356</Data></Cell>
   </Row>
   <Row ss:AutoFitHeight="0">
    <Cell><Data ss:Type="String">24461_fr4</Data></Cell>
    <Cell><Data ss:Type="String">P35068</Data></Cell>
    <Cell><Data ss:Type="String">P35068</Data></Cell>
    <Cell><Data ss:Type="String">XP_018011448.1</Data></Cell>
    <Cell><Data ss:Type="Number">87.7</Data></Cell>
    <Cell><Data ss:Type="Number">122</Data></Cell>
    <Cell ss:StyleID="s65"><Data ss:Type="Number">1.9000000000000001E-47</Data></Cell>
    <Cell><Data ss:Type="String">PREDICTED: histone H2B </Data></Cell>
    <Cell><Data ss:Type="String">nucleosome assembly [GO:0006334]</Data></Cell>
    <Cell><Data ss:Type="String">Hyalella azteca</Data></Cell>
    <Cell><Data ss:Type="String">blue</Data></Cell>
    <Cell ss:StyleID="s66"><Data ss:Type="Number">0.810568472691786</Data></Cell>
    <Cell ss:StyleID="s66"><Data ss:Type="Number">0.63559077411394005</Data></Cell>
    <Cell ss:StyleID="s66"><Data ss:Type="Number">0.17497769857784601</Data></Cell>
    <Cell ss:StyleID="s66"><Data ss:Type="Number">0.46061307553609299</Data></Cell>
    <Cell ss:StyleID="s67"><Data ss:Type="Number">-0.58086887058321501</Data></Cell>
    <Cell ss:StyleID="s67"><Data ss:Type="Number">0.257622552943711</Data></Cell>
    <Cell ss:StyleID="s67"><Data ss:Type="Number">0.43633224595838699</Data></Cell>
    <Cell ss:StyleID="s67"><Data ss:Type="Number">0.19215648663436599</Data></Cell>
    <Cell ss:StyleID="s67"><Data ss:Type="Number">0.52282916530131096</Data></Cell>
   </Row>
   <Row ss:AutoFitHeight="0">
    <Cell><Data ss:Type="String">200426_fr2</Data></Cell>
    <Cell><Data ss:Type="String">P57800</Data></Cell>
    <Cell><Data ss:Type="String">tatB</Data></Cell>
    <Cell><Data ss:Type="String">XP_018023709.1</Data></Cell>
    <Cell><Data ss:Type="Number">25</Data></Cell>
    <Cell><Data ss:Type="Number">607</Data></Cell>
    <Cell ss:StyleID="s65"><Data ss:Type="Number">1.4E-47</Data></Cell>
    <Cell><Data ss:Type="String">PREDICTED: uncharacterized protein LOC108679568 isoform X2 </Data></Cell>
    <Cell><Data ss:Type="String">protein secretion [GO:0009306]</Data></Cell>
    <Cell><Data ss:Type="String">Hyalella azteca</Data></Cell>
    <Cell><Data ss:Type="String">blue</Data></Cell>
    <Cell ss:StyleID="s66"><Data ss:Type="Number">10.629071634647101</Data></Cell>
    <Cell ss:StyleID="s66"><Data ss:Type="Number">9.8573410494484399</Data></Cell>
    <Cell ss:StyleID="s66"><Data ss:Type="Number">0.77173058519868598</Data></Cell>
    <Cell ss:StyleID="s66"><Data ss:Type="Number">9.0856104642497595</Data></Cell>
    <Cell ss:StyleID="s67"><Data ss:Type="Number">0.91557275988661402</Data></Cell>
    <Cell ss:StyleID="s67"><Data ss:Type="Number">-0.53438138265876001</Data></Cell>
    <Cell ss:StyleID="s67"><Data ss:Type="Number">-0.72797100748125898</Data></Cell>
    <Cell ss:StyleID="s67"><Data ss:Type="Number">-0.60459260458507003</Data></Cell>
    <Cell ss:StyleID="s67"><Data ss:Type="Number">-0.40025091558224901</Data></Cell>
   </Row>
   <Row ss:AutoFitHeight="0">
    <Cell><Data ss:Type="String">20628_fr1</Data></Cell>
    <Cell><Data ss:Type="String">Q6RG02</Data></Cell>
    <Cell><Data ss:Type="String">Q6RG02</Data></Cell>
    <Cell><Data ss:Type="String">AHK05985.1</Data></Cell>
    <Cell><Data ss:Type="Number">66.7</Data></Cell>
    <Cell><Data ss:Type="Number">156</Data></Cell>
    <Cell ss:StyleID="s65"><Data ss:Type="Number">7.0999999999999995E-48</Data></Cell>
    <Cell><Data ss:Type="String">vitellogenin protein precursor 2, partial </Data></Cell>
    <Cell><Data ss:Type="String">oogenesis [GO:0048477]</Data></Cell>
    <Cell><Data ss:Type="String">Gammarus marinus</Data></Cell>
    <Cell><Data ss:Type="String">blue</Data></Cell>
    <Cell ss:StyleID="s66"><Data ss:Type="Number">1.6887734728455299</Data></Cell>
    <Cell ss:StyleID="s66"><Data ss:Type="Number">1.49375438829633</Data></Cell>
    <Cell ss:StyleID="s66"><Data ss:Type="Number">0.195019084549195</Data></Cell>
    <Cell ss:StyleID="s66"><Data ss:Type="Number">1.2987353037471401</Data></Cell>
    <Cell ss:StyleID="s67"><Data ss:Type="Number">0.67475337601429597</Data></Cell>
    <Cell ss:StyleID="s67"><Data ss:Type="Number">-0.367981254502949</Data></Cell>
    <Cell ss:StyleID="s67"><Data ss:Type="Number">-0.49152718056646899</Data></Cell>
    <Cell ss:StyleID="s67"><Data ss:Type="Number">-0.416723521288968</Data></Cell>
    <Cell ss:StyleID="s67"><Data ss:Type="Number">-0.25448184388710199</Data></Cell>
   </Row>
   <Row ss:AutoFitHeight="0">
    <Cell><Data ss:Type="String">39262_fr4</Data></Cell>
    <Cell><Data ss:Type="String">Q54IT1</Data></Cell>
    <Cell><Data ss:Type="String">DDB_G0288537</Data></Cell>
    <Cell><Data ss:Type="String">AHK05984.1</Data></Cell>
    <Cell><Data ss:Type="Number">44.1</Data></Cell>
    <Cell><Data ss:Type="Number">247</Data></Cell>
    <Cell ss:StyleID="s65"><Data ss:Type="Number">5.9000000000000002E-48</Data></Cell>
    <Cell><Data ss:Type="String">vitellogenin protein precursor 1, partial </Data></Cell>
    <Cell><Data ss:Type="String">peptidyl-histidine phosphorylation [GO:0018106]</Data></Cell>
    <Cell><Data ss:Type="String">Gammarus marinus</Data></Cell>
    <Cell><Data ss:Type="String">blue</Data></Cell>
    <Cell ss:StyleID="s66"><Data ss:Type="Number">3.0667140042684702</Data></Cell>
    <Cell ss:StyleID="s66"><Data ss:Type="Number">2.7048021974116399</Data></Cell>
    <Cell ss:StyleID="s66"><Data ss:Type="Number">0.36191180685683</Data></Cell>
    <Cell ss:StyleID="s66"><Data ss:Type="Number">2.34289039055481</Data></Cell>
    <Cell ss:StyleID="s67"><Data ss:Type="Number">0.74688643462552395</Data></Cell>
    <Cell ss:StyleID="s67"><Data ss:Type="Number">-0.48455960164073703</Data></Cell>
    <Cell ss:StyleID="s67"><Data ss:Type="Number">-0.66363172662138303</Data></Cell>
    <Cell ss:StyleID="s67"><Data ss:Type="Number">-0.54269061203529601</Data></Cell>
    <Cell ss:StyleID="s67"><Data ss:Type="Number">-0.30930399248421903</Data></Cell>
   </Row>
   <Row ss:AutoFitHeight="0">
    <Cell><Data ss:Type="String">158419_fr1</Data></Cell>
    <Cell><Data ss:Type="String">P07288</Data></Cell>
    <Cell><Data ss:Type="String">KLK3</Data></Cell>
    <Cell><Data ss:Type="String">XP_018024485.1</Data></Cell>
    <Cell><Data ss:Type="Number">55.2</Data></Cell>
    <Cell><Data ss:Type="Number">194</Data></Cell>
    <Cell ss:StyleID="s65"><Data ss:Type="Number">3.1000000000000002E-48</Data></Cell>
    <Cell><Data ss:Type="String">PREDICTED: uncharacterized protein LOC108680211 </Data></Cell>
    <Cell><Data ss:Type="String">cellular protein metabolic process [GO:0044267]</Data></Cell>
    <Cell><Data ss:Type="String">Hyalella azteca</Data></Cell>
    <Cell><Data ss:Type="String">blue</Data></Cell>
    <Cell ss:StyleID="s66"><Data ss:Type="Number">3.81140204718699</Data></Cell>
    <Cell ss:StyleID="s66"><Data ss:Type="Number">3.1419902425695798</Data></Cell>
    <Cell ss:StyleID="s66"><Data ss:Type="Number">0.66941180461740402</Data></Cell>
    <Cell ss:StyleID="s66"><Data ss:Type="Number">2.4725784379521798</Data></Cell>
    <Cell ss:StyleID="s67"><Data ss:Type="Number">0.77956986671292605</Data></Cell>
    <Cell ss:StyleID="s67"><Data ss:Type="Number">-0.54595295256548004</Data></Cell>
    <Cell ss:StyleID="s67"><Data ss:Type="Number">-0.66712547804389699</Data></Cell>
    <Cell ss:StyleID="s67"><Data ss:Type="Number">-0.60439435078119697</Data></Cell>
    <Cell ss:StyleID="s67"><Data ss:Type="Number">-0.13910527017896401</Data></Cell>
   </Row>
   <Row ss:AutoFitHeight="0">
    <Cell><Data ss:Type="String">46567_fr4</Data></Cell>
    <Cell><Data ss:Type="String">P80096</Data></Cell>
    <Cell><Data ss:Type="String">P80096</Data></Cell>
    <Cell><Data ss:Type="String">CAI78901.1</Data></Cell>
    <Cell><Data ss:Type="Number">47.9</Data></Cell>
    <Cell><Data ss:Type="Number">288</Data></Cell>
    <Cell ss:StyleID="s65"><Data ss:Type="Number">2.8E-48</Data></Cell>
    <Cell><Data ss:Type="String">hemocyanin subunit 1 </Data></Cell>
    <Cell><Data ss:Type="String">oxidation-reduction process [GO:0055114]</Data></Cell>
    <Cell><Data ss:Type="String">Gammarus roeselii</Data></Cell>
    <Cell><Data ss:Type="String">grey</Data></Cell>
    <Cell ss:StyleID="s66"><Data ss:Type="Number">1.91291476453717E-2</Data></Cell>
    <Cell ss:StyleID="s66"><Data ss:Type="Number">5.5933010622617198E-4</Data></Cell>
    <Cell ss:StyleID="s66"><Data ss:Type="Number">1.8569817539145599E-2</Data></Cell>
    <Cell ss:StyleID="s66"><Data ss:Type="Number">-1.80104874329194E-2</Data></Cell>
    <Cell ss:StyleID="s67"><Data ss:Type="Number">0.27131971828611701</Data></Cell>
    <Cell ss:StyleID="s67"><Data ss:Type="Number">-0.158116016123652</Data></Cell>
    <Cell ss:StyleID="s67"><Data ss:Type="Number">-0.19271749092604101</Data></Cell>
    <Cell ss:StyleID="s67"><Data ss:Type="Number">-0.150981599561513</Data></Cell>
    <Cell ss:StyleID="s67"><Data ss:Type="Number">-0.19261939898844499</Data></Cell>
   </Row>
   <Row ss:AutoFitHeight="0">
    <Cell><Data ss:Type="String">179301_fr4</Data></Cell>
    <Cell><Data ss:Type="String">P18432</Data></Cell>
    <Cell><Data ss:Type="String">Mlc2</Data></Cell>
    <Cell><Data ss:Type="String">XP_018012836.1</Data></Cell>
    <Cell><Data ss:Type="Number">78.900000000000006</Data></Cell>
    <Cell><Data ss:Type="Number">128</Data></Cell>
    <Cell ss:StyleID="s65"><Data ss:Type="Number">9.5999999999999997E-49</Data></Cell>
    <Cell><Data ss:Type="String">PREDICTED: myosin regulatory light chain 2-like isoform X1 </Data></Cell>
    <Cell><Data ss:Type="String">heart development [GO:0007507]</Data></Cell>
    <Cell><Data ss:Type="String">Hyalella azteca</Data></Cell>
    <Cell><Data ss:Type="String">brown</Data></Cell>
    <Cell ss:StyleID="s66"><Data ss:Type="Number">1.6734938256902101</Data></Cell>
    <Cell ss:StyleID="s66"><Data ss:Type="Number">1.3748283017518601</Data></Cell>
    <Cell ss:StyleID="s66"><Data ss:Type="Number">0.29866552393835599</Data></Cell>
    <Cell ss:StyleID="s66"><Data ss:Type="Number">1.0761627778134999</Data></Cell>
    <Cell ss:StyleID="s67"><Data ss:Type="Number">-0.40686815591966602</Data></Cell>
    <Cell ss:StyleID="s67"><Data ss:Type="Number">0.79185528253971804</Data></Cell>
    <Cell ss:StyleID="s67"><Data ss:Type="Number">0.34022306492531801</Data></Cell>
    <Cell ss:StyleID="s67"><Data ss:Type="Number">0.38318230005514797</Data></Cell>
    <Cell ss:StyleID="s67"><Data ss:Type="Number">-0.20036866542833401</Data></Cell>
   </Row>
   <Row ss:AutoFitHeight="0">
    <Cell><Data ss:Type="String">202637_fr3</Data></Cell>
    <Cell><Data ss:Type="String">P04254</Data></Cell>
    <Cell><Data ss:Type="String">P04254</Data></Cell>
    <Cell><Data ss:Type="String">CAI78901.1</Data></Cell>
    <Cell><Data ss:Type="Number">58.3</Data></Cell>
    <Cell><Data ss:Type="Number">211</Data></Cell>
    <Cell ss:StyleID="s65"><Data ss:Type="Number">2.7E-49</Data></Cell>
    <Cell><Data ss:Type="String">hemocyanin subunit 1 </Data></Cell>
    <Cell><Data ss:Type="String">oxidation-reduction process [GO:0055114]</Data></Cell>
    <Cell><Data ss:Type="String">Gammarus roeselii</Data></Cell>
    <Cell><Data ss:Type="String">grey</Data></Cell>
    <Cell ss:StyleID="s66"><Data ss:Type="Number">1.72428736573743E-2</Data></Cell>
    <Cell ss:StyleID="s66"><Data ss:Type="Number">1.19512467865959E-2</Data></Cell>
    <Cell ss:StyleID="s66"><Data ss:Type="Number">5.2916268707783702E-3</Data></Cell>
    <Cell ss:StyleID="s66"><Data ss:Type="Number">6.6596199158175801E-3</Data></Cell>
    <Cell ss:StyleID="s67"><Data ss:Type="Number">3.7009493282874201E-2</Data></Cell>
    <Cell ss:StyleID="s67"><Data ss:Type="Number">-0.17661897649936301</Data></Cell>
    <Cell ss:StyleID="s67"><Data ss:Type="Number">-0.23651583143932001</Data></Cell>
    <Cell ss:StyleID="s67"><Data ss:Type="Number">-0.285440305924968</Data></Cell>
    <Cell ss:StyleID="s67"><Data ss:Type="Number">0.10096212041133</Data></Cell>
   </Row>
   <Row ss:AutoFitHeight="0">
    <Cell><Data ss:Type="String">196745_fr1</Data></Cell>
    <Cell><Data ss:Type="String">P05661</Data></Cell>
    <Cell><Data ss:Type="String">Mhc</Data></Cell>
    <Cell><Data ss:Type="String">XP_018022403.1</Data></Cell>
    <Cell><Data ss:Type="Number">94</Data></Cell>
    <Cell><Data ss:Type="Number">116</Data></Cell>
    <Cell ss:StyleID="s65"><Data ss:Type="Number">1.2E-49</Data></Cell>
    <Cell><Data ss:Type="String">PREDICTED: myosin heavy chain, muscle-like isoform X15 </Data></Cell>
    <Cell><Data ss:Type="String">locomotion [GO:0040011]</Data></Cell>
    <Cell><Data ss:Type="String">Hyalella azteca</Data></Cell>
    <Cell><Data ss:Type="String">turquoise</Data></Cell>
    <Cell ss:StyleID="s66"><Data ss:Type="Number">0.40465342619711803</Data></Cell>
    <Cell ss:StyleID="s66"><Data ss:Type="Number">3.5807976179311099E-2</Data></Cell>
    <Cell ss:StyleID="s66"><Data ss:Type="Number">0.368845450017807</Data></Cell>
    <Cell ss:StyleID="s66"><Data ss:Type="Number">-0.33303747383849602</Data></Cell>
    <Cell ss:StyleID="s67"><Data ss:Type="Number">-0.50306101299365402</Data></Cell>
    <Cell ss:StyleID="s67"><Data ss:Type="Number">0.42465904165731599</Data></Cell>
    <Cell ss:StyleID="s67"><Data ss:Type="Number">0.42196974803111098</Data></Cell>
    <Cell ss:StyleID="s67"><Data ss:Type="Number">0.311732160292022</Data></Cell>
    <Cell ss:StyleID="s67"><Data ss:Type="Number">5.9731897884508597E-2</Data></Cell>
   </Row>
   <Row ss:AutoFitHeight="0">
    <Cell><Data ss:Type="String">13974_fr6</Data></Cell>
    <Cell><Data ss:Type="String">P67883</Data></Cell>
    <Cell><Data ss:Type="String">RPL30</Data></Cell>
    <Cell><Data ss:Type="String">XP_018014594.1</Data></Cell>
    <Cell><Data ss:Type="Number">87.1</Data></Cell>
    <Cell><Data ss:Type="Number">116</Data></Cell>
    <Cell ss:StyleID="s65"><Data ss:Type="Number">6.8000000000000003E-50</Data></Cell>
    <Cell><Data ss:Type="String">PREDICTED: 60S ribosomal protein L30-like </Data></Cell>
    <Cell><Data ss:Type="String">cytoplasmic translation [GO:0002181]</Data></Cell>
    <Cell><Data ss:Type="String">Hyalella azteca</Data></Cell>
    <Cell><Data ss:Type="String">yellow</Data></Cell>
    <Cell ss:StyleID="s66"><Data ss:Type="Number">0.95173409570237</Data></Cell>
    <Cell ss:StyleID="s66"><Data ss:Type="Number">0.73273086296458401</Data></Cell>
    <Cell ss:StyleID="s66"><Data ss:Type="Number">0.21900323273778599</Data></Cell>
    <Cell ss:StyleID="s66"><Data ss:Type="Number">0.51372763022679802</Data></Cell>
    <Cell ss:StyleID="s67"><Data ss:Type="Number">-0.260185916800249</Data></Cell>
    <Cell ss:StyleID="s67"><Data ss:Type="Number">-0.122757501261697</Data></Cell>
    <Cell ss:StyleID="s67"><Data ss:Type="Number">0.23755501959398401</Data></Cell>
    <Cell ss:StyleID="s67"><Data ss:Type="Number">-3.7295613406125999E-2</Data></Cell>
    <Cell ss:StyleID="s67"><Data ss:Type="Number">0.72623203171306205</Data></Cell>
   </Row>
   <Row ss:AutoFitHeight="0">
    <Cell><Data ss:Type="String">23321_fr2</Data></Cell>
    <Cell><Data ss:Type="String">P05661</Data></Cell>
    <Cell><Data ss:Type="String">Mhc</Data></Cell>
    <Cell><Data ss:Type="String">XP_018022399.1</Data></Cell>
    <Cell><Data ss:Type="Number">63.9</Data></Cell>
    <Cell><Data ss:Type="Number">219</Data></Cell>
    <Cell ss:StyleID="s65"><Data ss:Type="Number">3.2999999999999998E-50</Data></Cell>
    <Cell><Data ss:Type="String">PREDICTED: myosin heavy chain, muscle-like isoform X11 </Data></Cell>
    <Cell><Data ss:Type="String">myosin filament organization [GO:0031033]</Data></Cell>
    <Cell><Data ss:Type="String">Hyalella azteca</Data></Cell>
    <Cell><Data ss:Type="String">brown</Data></Cell>
    <Cell ss:StyleID="s66"><Data ss:Type="Number">1.29259364104648</Data></Cell>
    <Cell ss:StyleID="s66"><Data ss:Type="Number">1.1169645984746399</Data></Cell>
    <Cell ss:StyleID="s66"><Data ss:Type="Number">0.17562904257183401</Data></Cell>
    <Cell ss:StyleID="s66"><Data ss:Type="Number">0.94133555590280904</Data></Cell>
    <Cell ss:StyleID="s67"><Data ss:Type="Number">-0.41389664204843102</Data></Cell>
    <Cell ss:StyleID="s67"><Data ss:Type="Number">0.76806927228764099</Data></Cell>
    <Cell ss:StyleID="s67"><Data ss:Type="Number">0.23614604373753001</Data></Cell>
    <Cell ss:StyleID="s67"><Data ss:Type="Number">0.25965588162359998</Data></Cell>
    <Cell ss:StyleID="s67"><Data ss:Type="Number">-0.17552336664174101</Data></Cell>
   </Row>
   <Row ss:AutoFitHeight="0">
    <Cell><Data ss:Type="String">181483_fr2</Data></Cell>
    <Cell><Data ss:Type="String">P10771</Data></Cell>
    <Cell><Data ss:Type="String">his-24</Data></Cell>
    <Cell><Data ss:Type="String">XP_018020084.1</Data></Cell>
    <Cell><Data ss:Type="Number">65.900000000000006</Data></Cell>
    <Cell><Data ss:Type="Number">205</Data></Cell>
    <Cell ss:StyleID="s65"><Data ss:Type="Number">1.5E-50</Data></Cell>
    <Cell><Data ss:Type="String">PREDICTED: histone H1-delta-like </Data></Cell>
    <Cell><Data ss:Type="String">nucleosome assembly [GO:0006334]</Data></Cell>
    <Cell><Data ss:Type="String">Hyalella azteca</Data></Cell>
    <Cell><Data ss:Type="String">turquoise</Data></Cell>
    <Cell ss:StyleID="s66"><Data ss:Type="Number">1.31135315913624</Data></Cell>
    <Cell ss:StyleID="s66"><Data ss:Type="Number">0.73846481201629699</Data></Cell>
    <Cell ss:StyleID="s66"><Data ss:Type="Number">0.57288834711994097</Data></Cell>
    <Cell ss:StyleID="s66"><Data ss:Type="Number">0.165576464896356</Data></Cell>
    <Cell ss:StyleID="s67"><Data ss:Type="Number">-0.54791774573965601</Data></Cell>
    <Cell ss:StyleID="s67"><Data ss:Type="Number">0.39123980752846399</Data></Cell>
    <Cell ss:StyleID="s67"><Data ss:Type="Number">0.59600260265253802</Data></Cell>
    <Cell ss:StyleID="s67"><Data ss:Type="Number">0.61318068489757904</Data></Cell>
    <Cell ss:StyleID="s67"><Data ss:Type="Number">2.7470447797474699E-2</Data></Cell>
   </Row>
   <Row ss:AutoFitHeight="0">
    <Cell><Data ss:Type="String">166827_fr1</Data></Cell>
    <Cell><Data ss:Type="String">P10787</Data></Cell>
    <Cell><Data ss:Type="String">P10787</Data></Cell>
    <Cell><Data ss:Type="String">ABB59715.1</Data></Cell>
    <Cell><Data ss:Type="Number">68.2</Data></Cell>
    <Cell><Data ss:Type="Number">148</Data></Cell>
    <Cell ss:StyleID="s65"><Data ss:Type="Number">5.2E-51</Data></Cell>
    <Cell><Data ss:Type="String">hemocyanin </Data></Cell>
    <Cell><Data ss:Type="String">oxidation-reduction process [GO:0055114]</Data></Cell>
    <Cell><Data ss:Type="String">Cyamus scammoni</Data></Cell>
    <Cell><Data ss:Type="String">grey</Data></Cell>
    <Cell ss:StyleID="s66"><Data ss:Type="Number">0.70822701450319103</Data></Cell>
    <Cell ss:StyleID="s66"><Data ss:Type="Number">0.10146376753361</Data></Cell>
    <Cell ss:StyleID="s66"><Data ss:Type="Number">0.60676324696958095</Data></Cell>
    <Cell ss:StyleID="s66"><Data ss:Type="Number">-0.50529947943597098</Data></Cell>
    <Cell ss:StyleID="s67"><Data ss:Type="Number">-0.45395659712157899</Data></Cell>
    <Cell ss:StyleID="s67"><Data ss:Type="Number">0.32584163607771999</Data></Cell>
    <Cell ss:StyleID="s67"><Data ss:Type="Number">0.47439941005591402</Data></Cell>
    <Cell ss:StyleID="s67"><Data ss:Type="Number">0.53460612756835801</Data></Cell>
    <Cell ss:StyleID="s67"><Data ss:Type="Number">-6.5679919105470899E-2</Data></Cell>
   </Row>
   <Row ss:AutoFitHeight="0">
    <Cell><Data ss:Type="String">175700_fr1</Data></Cell>
    <Cell><Data ss:Type="String">Q9BZZ5</Data></Cell>
    <Cell><Data ss:Type="String">API5</Data></Cell>
    <Cell><Data ss:Type="String">XP_018016796.1</Data></Cell>
    <Cell><Data ss:Type="Number">57</Data></Cell>
    <Cell><Data ss:Type="Number">214</Data></Cell>
    <Cell ss:StyleID="s65"><Data ss:Type="Number">4.8999999999999997E-51</Data></Cell>
    <Cell><Data ss:Type="String">PREDICTED: apoptosis inhibitor 5-A-like </Data></Cell>
    <Cell><Data ss:Type="String">apoptotic process [GO:0006915]</Data></Cell>
    <Cell><Data ss:Type="String">Hyalella azteca</Data></Cell>
    <Cell><Data ss:Type="String">yellow</Data></Cell>
    <Cell ss:StyleID="s66"><Data ss:Type="Number">0.46408475206431798</Data></Cell>
    <Cell ss:StyleID="s66"><Data ss:Type="Number">0.42250358576221397</Data></Cell>
    <Cell ss:StyleID="s66"><Data ss:Type="Number">4.1581166302103602E-2</Data></Cell>
    <Cell ss:StyleID="s66"><Data ss:Type="Number">0.38092241946011102</Data></Cell>
    <Cell ss:StyleID="s67"><Data ss:Type="Number">-0.211307592558791</Data></Cell>
    <Cell ss:StyleID="s67"><Data ss:Type="Number">-0.133154966996165</Data></Cell>
    <Cell ss:StyleID="s67"><Data ss:Type="Number">0.193838779914558</Data></Cell>
    <Cell ss:StyleID="s67"><Data ss:Type="Number">4.0240080291755201E-2</Data></Cell>
    <Cell ss:StyleID="s67"><Data ss:Type="Number">0.65593479908762298</Data></Cell>
   </Row>
   <Row ss:AutoFitHeight="0">
    <Cell><Data ss:Type="String">206753_fr4</Data></Cell>
    <Cell><Data ss:Type="String">-</Data></Cell>
    <Cell><Data ss:Type="String">-</Data></Cell>
    <Cell><Data ss:Type="String">XP_018025391.1</Data></Cell>
    <Cell><Data ss:Type="Number">32.200000000000003</Data></Cell>
    <Cell><Data ss:Type="Number">379</Data></Cell>
    <Cell ss:StyleID="s65"><Data ss:Type="Number">6.0999999999999999E-52</Data></Cell>
    <Cell><Data ss:Type="String">PREDICTED: uncharacterized protein LOC108680968 </Data></Cell>
    <Cell><Data ss:Type="String">-</Data></Cell>
    <Cell><Data ss:Type="String">Hyalella azteca</Data></Cell>
    <Cell><Data ss:Type="String">blue</Data></Cell>
    <Cell ss:StyleID="s66"><Data ss:Type="Number">10.21871464604</Data></Cell>
    <Cell ss:StyleID="s66"><Data ss:Type="Number">7.6076503733681902</Data></Cell>
    <Cell ss:StyleID="s66"><Data ss:Type="Number">2.6110642726717601</Data></Cell>
    <Cell ss:StyleID="s66"><Data ss:Type="Number">4.9965861006964296</Data></Cell>
    <Cell ss:StyleID="s67"><Data ss:Type="Number">0.86920584879587603</Data></Cell>
    <Cell ss:StyleID="s67"><Data ss:Type="Number">-0.66727168641984802</Data></Cell>
    <Cell ss:StyleID="s67"><Data ss:Type="Number">-0.76653406315531802</Data></Cell>
    <Cell ss:StyleID="s67"><Data ss:Type="Number">-0.743665907912195</Data></Cell>
    <Cell ss:StyleID="s67"><Data ss:Type="Number">-5.7326806370290003E-3</Data></Cell>
   </Row>
   <Row ss:AutoFitHeight="0">
    <Cell><Data ss:Type="String">48693_fr3</Data></Cell>
    <Cell><Data ss:Type="String">P30163</Data></Cell>
    <Cell><Data ss:Type="String">act-2b</Data></Cell>
    <Cell><Data ss:Type="String">XP_020899190.1</Data></Cell>
    <Cell><Data ss:Type="Number">71.5</Data></Cell>
    <Cell><Data ss:Type="Number">158</Data></Cell>
    <Cell ss:StyleID="s65"><Data ss:Type="Number">1.5E-52</Data></Cell>
    <Cell><Data ss:Type="String">actin-1 </Data></Cell>
    <Cell><Data ss:Type="String">cytoskeleton organization [GO:0007010]</Data></Cell>
    <Cell><Data ss:Type="String">Exaiptasia pallida</Data></Cell>
    <Cell><Data ss:Type="String">brown</Data></Cell>
    <Cell ss:StyleID="s66"><Data ss:Type="Number">10.374281939671199</Data></Cell>
    <Cell ss:StyleID="s66"><Data ss:Type="Number">3.4161754085931402</Data></Cell>
    <Cell ss:StyleID="s66"><Data ss:Type="Number">6.9581065310781103</Data></Cell>
    <Cell ss:StyleID="s66"><Data ss:Type="Number">-3.5419311224849701</Data></Cell>
    <Cell ss:StyleID="s67"><Data ss:Type="Number">-0.76271689579256696</Data></Cell>
    <Cell ss:StyleID="s67"><Data ss:Type="Number">0.88717814672436501</Data></Cell>
    <Cell ss:StyleID="s67"><Data ss:Type="Number">0.74623649685925497</Data></Cell>
    <Cell ss:StyleID="s67"><Data ss:Type="Number">0.74182544626140401</Data></Cell>
    <Cell ss:StyleID="s67"><Data ss:Type="Number">-8.7827818774544E-2</Data></Cell>
   </Row>
   <Row ss:AutoFitHeight="0">
    <Cell><Data ss:Type="String">12002_fr2</Data></Cell>
    <Cell><Data ss:Type="String">Q9WVJ3</Data></Cell>
    <Cell><Data ss:Type="String">Cpq</Data></Cell>
    <Cell><Data ss:Type="String">XP_018010879.1</Data></Cell>
    <Cell><Data ss:Type="Number">46.5</Data></Cell>
    <Cell><Data ss:Type="Number">282</Data></Cell>
    <Cell ss:StyleID="s65"><Data ss:Type="Number">1.1E-52</Data></Cell>
    <Cell><Data ss:Type="String">PREDICTED: carboxypeptidase Q-like </Data></Cell>
    <Cell><Data ss:Type="String">proteolysis [GO:0006508]</Data></Cell>
    <Cell><Data ss:Type="String">Hyalella azteca</Data></Cell>
    <Cell><Data ss:Type="String">grey</Data></Cell>
    <Cell ss:StyleID="s66"><Data ss:Type="Number">0.25684831424058302</Data></Cell>
    <Cell ss:StyleID="s66"><Data ss:Type="Number">7.1947880774671201E-3</Data></Cell>
    <Cell ss:StyleID="s66"><Data ss:Type="Number">0.24965352616311601</Data></Cell>
    <Cell ss:StyleID="s66"><Data ss:Type="Number">-0.24245873808564899</Data></Cell>
    <Cell ss:StyleID="s67"><Data ss:Type="Number">0.30864323633445101</Data></Cell>
    <Cell ss:StyleID="s67"><Data ss:Type="Number">-0.43620344720189103</Data></Cell>
    <Cell ss:StyleID="s67"><Data ss:Type="Number">-0.40255716981276102</Data></Cell>
    <Cell ss:StyleID="s67"><Data ss:Type="Number">-0.46938254769871601</Data></Cell>
    <Cell ss:StyleID="s67"><Data ss:Type="Number">0.40840542129241297</Data></Cell>
   </Row>
   <Row ss:AutoFitHeight="0">
    <Cell><Data ss:Type="String">7061_fr2</Data></Cell>
    <Cell><Data ss:Type="String">-</Data></Cell>
    <Cell><Data ss:Type="String">-</Data></Cell>
    <Cell><Data ss:Type="String">XP_018017053.1</Data></Cell>
    <Cell><Data ss:Type="Number">45.5</Data></Cell>
    <Cell><Data ss:Type="Number">257</Data></Cell>
    <Cell ss:StyleID="s65"><Data ss:Type="Number">8.9000000000000002E-53</Data></Cell>
    <Cell><Data ss:Type="String">PREDICTED: uncharacterized protein LOC108673699 </Data></Cell>
    <Cell><Data ss:Type="String">-</Data></Cell>
    <Cell><Data ss:Type="String">Hyalella azteca</Data></Cell>
    <Cell><Data ss:Type="String">yellow</Data></Cell>
    <Cell ss:StyleID="s66"><Data ss:Type="Number">0.34050476382568401</Data></Cell>
    <Cell ss:StyleID="s66"><Data ss:Type="Number">0.24379982948080001</Data></Cell>
    <Cell ss:StyleID="s66"><Data ss:Type="Number">9.6704934344883503E-2</Data></Cell>
    <Cell ss:StyleID="s66"><Data ss:Type="Number">0.147094895135917</Data></Cell>
    <Cell ss:StyleID="s67"><Data ss:Type="Number">0.26532314740421897</Data></Cell>
    <Cell ss:StyleID="s67"><Data ss:Type="Number">0.17726979136728099</Data></Cell>
    <Cell ss:StyleID="s67"><Data ss:Type="Number">-2.70643989439097E-2</Data></Cell>
    <Cell ss:StyleID="s67"><Data ss:Type="Number">0.14531646496165301</Data></Cell>
    <Cell ss:StyleID="s67"><Data ss:Type="Number">-0.62043467318682</Data></Cell>
   </Row>
   <Row ss:AutoFitHeight="0">
    <Cell><Data ss:Type="String">100349_fr3</Data></Cell>
    <Cell><Data ss:Type="String">Q27765</Data></Cell>
    <Cell><Data ss:Type="String">Q27765</Data></Cell>
    <Cell><Data ss:Type="String">KVI06931.1</Data></Cell>
    <Cell><Data ss:Type="Number">86.6</Data></Cell>
    <Cell><Data ss:Type="Number">127</Data></Cell>
    <Cell ss:StyleID="s65"><Data ss:Type="Number">8.5999999999999999E-53</Data></Cell>
    <Cell><Data ss:Type="String">Histone core </Data></Cell>
    <Cell><Data ss:Type="String">nucleosome assembly [GO:0006334]</Data></Cell>
    <Cell><Data ss:Type="String">Cynara cardunculus var. scolymus</Data></Cell>
    <Cell><Data ss:Type="String">blue</Data></Cell>
    <Cell ss:StyleID="s66"><Data ss:Type="Number">3.6982998482547602</Data></Cell>
    <Cell ss:StyleID="s66"><Data ss:Type="Number">3.0034912063384298</Data></Cell>
    <Cell ss:StyleID="s66"><Data ss:Type="Number">0.69480864191633596</Data></Cell>
    <Cell ss:StyleID="s66"><Data ss:Type="Number">2.3086825644220901</Data></Cell>
    <Cell ss:StyleID="s67"><Data ss:Type="Number">-0.72467072845762903</Data></Cell>
    <Cell ss:StyleID="s67"><Data ss:Type="Number">0.31223630379081802</Data></Cell>
    <Cell ss:StyleID="s67"><Data ss:Type="Number">0.59781008644715605</Data></Cell>
    <Cell ss:StyleID="s67"><Data ss:Type="Number">0.35761212239634099</Data></Cell>
    <Cell ss:StyleID="s67"><Data ss:Type="Number">0.66632005446728404</Data></Cell>
   </Row>
   <Row ss:AutoFitHeight="0">
    <Cell><Data ss:Type="String">155311_fr4</Data></Cell>
    <Cell><Data ss:Type="String">Q6GQN8</Data></Cell>
    <Cell><Data ss:Type="String">mecr</Data></Cell>
    <Cell><Data ss:Type="String">XP_018010725.1</Data></Cell>
    <Cell><Data ss:Type="Number">54.8</Data></Cell>
    <Cell><Data ss:Type="Number">219</Data></Cell>
    <Cell ss:StyleID="s65"><Data ss:Type="Number">4.8000000000000001E-53</Data></Cell>
    <Cell><Data ss:Type="String">PREDICTED: probable trans-2-enoyl-CoA reductase, mitochondrial </Data></Cell>
    <Cell><Data ss:Type="String">fatty acid biosynthetic process [GO:0006633]</Data></Cell>
    <Cell><Data ss:Type="String">Hyalella azteca</Data></Cell>
    <Cell><Data ss:Type="String">turquoise</Data></Cell>
    <Cell ss:StyleID="s66"><Data ss:Type="Number">1.20350610914103</Data></Cell>
    <Cell ss:StyleID="s66"><Data ss:Type="Number">0.97496687211510402</Data></Cell>
    <Cell ss:StyleID="s66"><Data ss:Type="Number">0.22853923702592899</Data></Cell>
    <Cell ss:StyleID="s66"><Data ss:Type="Number">0.74642763508917498</Data></Cell>
    <Cell ss:StyleID="s67"><Data ss:Type="Number">-0.41020887723481902</Data></Cell>
    <Cell ss:StyleID="s67"><Data ss:Type="Number">0.23869082902076699</Data></Cell>
    <Cell ss:StyleID="s67"><Data ss:Type="Number">0.50632880939082403</Data></Cell>
    <Cell ss:StyleID="s67"><Data ss:Type="Number">0.658320737199524</Data></Cell>
    <Cell ss:StyleID="s67"><Data ss:Type="Number">-0.129746759472148</Data></Cell>
   </Row>
   <Row ss:AutoFitHeight="0">
    <Cell><Data ss:Type="String">187499_fr2</Data></Cell>
    <Cell><Data ss:Type="String">O02485</Data></Cell>
    <Cell><Data ss:Type="String">ZK1073.1</Data></Cell>
    <Cell><Data ss:Type="String">ODM97826.1</Data></Cell>
    <Cell><Data ss:Type="Number">40.299999999999997</Data></Cell>
    <Cell><Data ss:Type="Number">350</Data></Cell>
    <Cell ss:StyleID="s65"><Data ss:Type="Number">2.0000000000000001E-53</Data></Cell>
    <Cell><Data ss:Type="String">hypothetical protein Ocin01_08859 </Data></Cell>
    <Cell><Data ss:Type="String">regulation of cell proliferation [GO:0042127]</Data></Cell>
    <Cell><Data ss:Type="String">Orchesella cincta</Data></Cell>
    <Cell><Data ss:Type="String">grey</Data></Cell>
    <Cell ss:StyleID="s66"><Data ss:Type="Number">0.17930825552306601</Data></Cell>
    <Cell ss:StyleID="s66"><Data ss:Type="Number">2.5587013914344901E-2</Data></Cell>
    <Cell ss:StyleID="s66"><Data ss:Type="Number">0.153721241608721</Data></Cell>
    <Cell ss:StyleID="s66"><Data ss:Type="Number">-0.12813422769437599</Data></Cell>
    <Cell ss:StyleID="s67"><Data ss:Type="Number">-0.386320990964935</Data></Cell>
    <Cell ss:StyleID="s67"><Data ss:Type="Number">0.232275319034592</Data></Cell>
    <Cell ss:StyleID="s67"><Data ss:Type="Number">0.53856102371052095</Data></Cell>
    <Cell ss:StyleID="s67"><Data ss:Type="Number">0.41676104708043199</Data></Cell>
    <Cell ss:StyleID="s67"><Data ss:Type="Number">9.8781003600723699E-2</Data></Cell>
   </Row>
   <Row ss:AutoFitHeight="0">
    <Cell><Data ss:Type="String">4565_fr1</Data></Cell>
    <Cell><Data ss:Type="String">Q9CUU3</Data></Cell>
    <Cell><Data ss:Type="String">Sycp2</Data></Cell>
    <Cell><Data ss:Type="String">XP_018019546.1</Data></Cell>
    <Cell><Data ss:Type="Number">88.2</Data></Cell>
    <Cell><Data ss:Type="Number">127</Data></Cell>
    <Cell ss:StyleID="s65"><Data ss:Type="Number">9.3999999999999995E-54</Data></Cell>
    <Cell><Data ss:Type="String">PREDICTED: uncharacterized protein LOC108676008 </Data></Cell>
    <Cell><Data ss:Type="String">Golgi organization [GO:0007030]</Data></Cell>
    <Cell><Data ss:Type="String">Hyalella azteca</Data></Cell>
    <Cell><Data ss:Type="String">brown</Data></Cell>
    <Cell ss:StyleID="s66"><Data ss:Type="Number">3.7173979056358801</Data></Cell>
    <Cell ss:StyleID="s66"><Data ss:Type="Number">2.27186007618644</Data></Cell>
    <Cell ss:StyleID="s66"><Data ss:Type="Number">1.4455378294494401</Data></Cell>
    <Cell ss:StyleID="s66"><Data ss:Type="Number">0.82632224673700005</Data></Cell>
    <Cell ss:StyleID="s67"><Data ss:Type="Number">-0.53174610827453495</Data></Cell>
    <Cell ss:StyleID="s67"><Data ss:Type="Number">0.85697412978510101</Data></Cell>
    <Cell ss:StyleID="s67"><Data ss:Type="Number">0.49344126847404401</Data></Cell>
    <Cell ss:StyleID="s67"><Data ss:Type="Number">0.58926976490870198</Data></Cell>
    <Cell ss:StyleID="s67"><Data ss:Type="Number">-0.22037815493617199</Data></Cell>
   </Row>
   <Row ss:AutoFitHeight="0">
    <Cell><Data ss:Type="String">47943_fr4</Data></Cell>
    <Cell><Data ss:Type="String">P10995</Data></Cell>
    <Cell><Data ss:Type="String">act2</Data></Cell>
    <Cell><Data ss:Type="String">XP_012753282.1</Data></Cell>
    <Cell><Data ss:Type="Number">69.900000000000006</Data></Cell>
    <Cell><Data ss:Type="Number">173</Data></Cell>
    <Cell ss:StyleID="s65"><Data ss:Type="Number">4.6999999999999997E-54</Data></Cell>
    <Cell><Data ss:Type="String">hypothetical protein SAMD00019534_067160, partial </Data></Cell>
    <Cell><Data ss:Type="String">positive regulation of hepatic stellate cell migration [GO:0061870]</Data></Cell>
    <Cell><Data ss:Type="String">Acytostelium subglobosum LB1</Data></Cell>
    <Cell><Data ss:Type="String">turquoise</Data></Cell>
    <Cell ss:StyleID="s66"><Data ss:Type="Number">4.2421724652005999</Data></Cell>
    <Cell ss:StyleID="s66"><Data ss:Type="Number">3.5106796951424002</Data></Cell>
    <Cell ss:StyleID="s66"><Data ss:Type="Number">0.73149277005820001</Data></Cell>
    <Cell ss:StyleID="s66"><Data ss:Type="Number">2.7791869250842001</Data></Cell>
    <Cell ss:StyleID="s67"><Data ss:Type="Number">-0.50386213009333003</Data></Cell>
    <Cell ss:StyleID="s67"><Data ss:Type="Number">0.344568452227769</Data></Cell>
    <Cell ss:StyleID="s67"><Data ss:Type="Number">0.61410949218162203</Data></Cell>
    <Cell ss:StyleID="s67"><Data ss:Type="Number">0.79735808678199604</Data></Cell>
    <Cell ss:StyleID="s67"><Data ss:Type="Number">-0.15429079582708</Data></Cell>
   </Row>
   <Row ss:AutoFitHeight="0">
    <Cell><Data ss:Type="String">201587_fr3</Data></Cell>
    <Cell><Data ss:Type="String">Q6RG02</Data></Cell>
    <Cell><Data ss:Type="String">Q6RG02</Data></Cell>
    <Cell><Data ss:Type="String">AHK05985.1</Data></Cell>
    <Cell><Data ss:Type="Number">85.2</Data></Cell>
    <Cell><Data ss:Type="Number">128</Data></Cell>
    <Cell ss:StyleID="s65"><Data ss:Type="Number">1.1E-54</Data></Cell>
    <Cell><Data ss:Type="String">vitellogenin protein precursor 2, partial </Data></Cell>
    <Cell><Data ss:Type="String">oogenesis [GO:0048477]</Data></Cell>
    <Cell><Data ss:Type="String">Gammarus marinus</Data></Cell>
    <Cell><Data ss:Type="String">grey</Data></Cell>
    <Cell ss:StyleID="s66"><Data ss:Type="Number">2.94489085100565E-2</Data></Cell>
    <Cell ss:StyleID="s66"><Data ss:Type="Number">5.0793596310875402E-3</Data></Cell>
    <Cell ss:StyleID="s66"><Data ss:Type="Number">2.4369548878969E-2</Data></Cell>
    <Cell ss:StyleID="s66"><Data ss:Type="Number">-1.9290189247881399E-2</Data></Cell>
    <Cell ss:StyleID="s67"><Data ss:Type="Number">0.32966714110167</Data></Cell>
    <Cell ss:StyleID="s67"><Data ss:Type="Number">-0.23796008705982699</Data></Cell>
    <Cell ss:StyleID="s67"><Data ss:Type="Number">-0.35993268877866302</Data></Cell>
    <Cell ss:StyleID="s67"><Data ss:Type="Number">-0.26646971734041802</Data></Cell>
    <Cell ss:StyleID="s67"><Data ss:Type="Number">-0.159855878989099</Data></Cell>
   </Row>
   <Row ss:AutoFitHeight="0">
    <Cell><Data ss:Type="String">204825_fr6</Data></Cell>
    <Cell><Data ss:Type="String">Q7Z1M0</Data></Cell>
    <Cell><Data ss:Type="String">Q7Z1M0</Data></Cell>
    <Cell><Data ss:Type="String">XP_018007759.1</Data></Cell>
    <Cell><Data ss:Type="Number">44.2</Data></Cell>
    <Cell><Data ss:Type="Number">292</Data></Cell>
    <Cell ss:StyleID="s65"><Data ss:Type="Number">1E-54</Data></Cell>
    <Cell><Data ss:Type="String">PREDICTED: hemolymph clottable protein-like </Data></Cell>
    <Cell><Data ss:Type="String">biological_process [GO:0008150]</Data></Cell>
    <Cell><Data ss:Type="String">Hyalella azteca</Data></Cell>
    <Cell><Data ss:Type="String">yellow</Data></Cell>
    <Cell ss:StyleID="s66"><Data ss:Type="Number">2.0167768531016899</Data></Cell>
    <Cell ss:StyleID="s66"><Data ss:Type="Number">1.81545395306973</Data></Cell>
    <Cell ss:StyleID="s66"><Data ss:Type="Number">0.20132290003196601</Data></Cell>
    <Cell ss:StyleID="s66"><Data ss:Type="Number">1.6141310530377599</Data></Cell>
    <Cell ss:StyleID="s67"><Data ss:Type="Number">5.8130861140042601E-2</Data></Cell>
    <Cell ss:StyleID="s67"><Data ss:Type="Number">-0.38056986205433802</Data></Cell>
    <Cell ss:StyleID="s67"><Data ss:Type="Number">-0.18503060649285399</Data></Cell>
    <Cell ss:StyleID="s67"><Data ss:Type="Number">-0.44218501681519901</Data></Cell>
    <Cell ss:StyleID="s67"><Data ss:Type="Number">0.83779541806637603</Data></Cell>
   </Row>
   <Row ss:AutoFitHeight="0">
    <Cell><Data ss:Type="String">206469_fr3</Data></Cell>
    <Cell><Data ss:Type="String">Q9U572</Data></Cell>
    <Cell><Data ss:Type="String">Q9U572</Data></Cell>
    <Cell><Data ss:Type="String">XP_018025391.1</Data></Cell>
    <Cell><Data ss:Type="Number">29.9</Data></Cell>
    <Cell><Data ss:Type="Number">561</Data></Cell>
    <Cell ss:StyleID="s65"><Data ss:Type="Number">7.8999999999999994E-55</Data></Cell>
    <Cell><Data ss:Type="String">PREDICTED: uncharacterized protein LOC108680968 </Data></Cell>
    <Cell><Data ss:Type="String">hemolymph coagulation [GO:0042381]</Data></Cell>
    <Cell><Data ss:Type="String">Hyalella azteca</Data></Cell>
    <Cell><Data ss:Type="String">blue</Data></Cell>
    <Cell ss:StyleID="s66"><Data ss:Type="Number">11.405017660977901</Data></Cell>
    <Cell ss:StyleID="s66"><Data ss:Type="Number">5.88792463360853</Data></Cell>
    <Cell ss:StyleID="s66"><Data ss:Type="Number">5.5170930273694099</Data></Cell>
    <Cell ss:StyleID="s66"><Data ss:Type="Number">0.37083160623911499</Data></Cell>
    <Cell ss:StyleID="s67"><Data ss:Type="Number">0.79199563222355696</Data></Cell>
    <Cell ss:StyleID="s67"><Data ss:Type="Number">-0.725900425021068</Data></Cell>
    <Cell ss:StyleID="s67"><Data ss:Type="Number">-0.75320809974173097</Data></Cell>
    <Cell ss:StyleID="s67"><Data ss:Type="Number">-0.83420480980112299</Data></Cell>
    <Cell ss:StyleID="s67"><Data ss:Type="Number">0.25235954521016302</Data></Cell>
   </Row>
   <Row ss:AutoFitHeight="0">
    <Cell><Data ss:Type="String">10740_fr1</Data></Cell>
    <Cell><Data ss:Type="String">Q96VU9</Data></Cell>
    <Cell><Data ss:Type="String">COF1</Data></Cell>
    <Cell><Data ss:Type="String">XP_018009767.1</Data></Cell>
    <Cell><Data ss:Type="Number">84.3</Data></Cell>
    <Cell><Data ss:Type="Number">134</Data></Cell>
    <Cell ss:StyleID="s65"><Data ss:Type="Number">6.1999999999999997E-56</Data></Cell>
    <Cell><Data ss:Type="String">PREDICTED: cofilin/actin-depolymerizing factor homolog </Data></Cell>
    <Cell><Data ss:Type="String">mushroom body development [GO:0016319]</Data></Cell>
    <Cell><Data ss:Type="String">Hyalella azteca</Data></Cell>
    <Cell><Data ss:Type="String">turquoise</Data></Cell>
    <Cell ss:StyleID="s66"><Data ss:Type="Number">1.47644844157342</Data></Cell>
    <Cell ss:StyleID="s66"><Data ss:Type="Number">1.0119472870763999</Data></Cell>
    <Cell ss:StyleID="s66"><Data ss:Type="Number">0.46450115449701102</Data></Cell>
    <Cell ss:StyleID="s66"><Data ss:Type="Number">0.54744613257939301</Data></Cell>
    <Cell ss:StyleID="s67"><Data ss:Type="Number">-0.51755128377960402</Data></Cell>
    <Cell ss:StyleID="s67"><Data ss:Type="Number">0.19699445634038301</Data></Cell>
    <Cell ss:StyleID="s67"><Data ss:Type="Number">0.67632299195955603</Data></Cell>
    <Cell ss:StyleID="s67"><Data ss:Type="Number">0.65189511602549299</Data></Cell>
    <Cell ss:StyleID="s67"><Data ss:Type="Number">0.15439737471940901</Data></Cell>
   </Row>
   <Row ss:AutoFitHeight="0">
    <Cell><Data ss:Type="String">3149_fr3</Data></Cell>
    <Cell><Data ss:Type="String">P05661</Data></Cell>
    <Cell><Data ss:Type="String">Mhc</Data></Cell>
    <Cell><Data ss:Type="String">BAK61429.1</Data></Cell>
    <Cell><Data ss:Type="Number">45.2</Data></Cell>
    <Cell><Data ss:Type="Number">365</Data></Cell>
    <Cell ss:StyleID="s65"><Data ss:Type="Number">3.2999999999999998E-56</Data></Cell>
    <Cell><Data ss:Type="String">myosin heavy chain type a </Data></Cell>
    <Cell><Data ss:Type="String">locomotion [GO:0040011]</Data></Cell>
    <Cell><Data ss:Type="String">Marsupenaeus japonicus</Data></Cell>
    <Cell><Data ss:Type="String">brown</Data></Cell>
    <Cell ss:StyleID="s66"><Data ss:Type="Number">3.7997668874624599</Data></Cell>
    <Cell ss:StyleID="s66"><Data ss:Type="Number">1.6642850217487499</Data></Cell>
    <Cell ss:StyleID="s66"><Data ss:Type="Number">2.13548186571371</Data></Cell>
    <Cell ss:StyleID="s66"><Data ss:Type="Number">-0.47119684396495198</Data></Cell>
    <Cell ss:StyleID="s67"><Data ss:Type="Number">-0.55247396180397601</Data></Cell>
    <Cell ss:StyleID="s67"><Data ss:Type="Number">0.80109451850836</Data></Cell>
    <Cell ss:StyleID="s67"><Data ss:Type="Number">0.52391685277979605</Data></Cell>
    <Cell ss:StyleID="s67"><Data ss:Type="Number">0.63119974365526599</Data></Cell>
    <Cell ss:StyleID="s67"><Data ss:Type="Number">-0.25917320465291999</Data></Cell>
   </Row>
   <Row ss:AutoFitHeight="0">
    <Cell><Data ss:Type="String">20034_fr2</Data></Cell>
    <Cell><Data ss:Type="String">Q7Z1M0</Data></Cell>
    <Cell><Data ss:Type="String">Q7Z1M0</Data></Cell>
    <Cell><Data ss:Type="String">XP_018007759.1</Data></Cell>
    <Cell><Data ss:Type="Number">49.3</Data></Cell>
    <Cell><Data ss:Type="Number">223</Data></Cell>
    <Cell ss:StyleID="s65"><Data ss:Type="Number">1.2E-56</Data></Cell>
    <Cell><Data ss:Type="String">PREDICTED: hemolymph clottable protein-like </Data></Cell>
    <Cell><Data ss:Type="String">biological_process [GO:0008150]</Data></Cell>
    <Cell><Data ss:Type="String">Hyalella azteca</Data></Cell>
    <Cell><Data ss:Type="String">blue</Data></Cell>
    <Cell ss:StyleID="s66"><Data ss:Type="Number">11.0123914749006</Data></Cell>
    <Cell ss:StyleID="s66"><Data ss:Type="Number">9.1364566560673595</Data></Cell>
    <Cell ss:StyleID="s66"><Data ss:Type="Number">1.8759348188332401</Data></Cell>
    <Cell ss:StyleID="s66"><Data ss:Type="Number">7.26052183723412</Data></Cell>
    <Cell ss:StyleID="s67"><Data ss:Type="Number">0.91039800083243905</Data></Cell>
    <Cell ss:StyleID="s67"><Data ss:Type="Number">-0.62991226555760604</Data></Cell>
    <Cell ss:StyleID="s67"><Data ss:Type="Number">-0.81678535134380903</Data></Cell>
    <Cell ss:StyleID="s67"><Data ss:Type="Number">-0.70525827115680495</Data></Cell>
    <Cell ss:StyleID="s67"><Data ss:Type="Number">-0.275660277318728</Data></Cell>
   </Row>
   <Row ss:AutoFitHeight="0">
    <Cell><Data ss:Type="String">143811_fr2</Data></Cell>
    <Cell><Data ss:Type="String">P48962</Data></Cell>
    <Cell><Data ss:Type="String">Slc25a4</Data></Cell>
    <Cell><Data ss:Type="String">XP_018023851.1</Data></Cell>
    <Cell><Data ss:Type="Number">94.2</Data></Cell>
    <Cell><Data ss:Type="Number">120</Data></Cell>
    <Cell ss:StyleID="s65"><Data ss:Type="Number">7.5999999999999995E-57</Data></Cell>
    <Cell><Data ss:Type="String">PREDICTED: ADP/ATP translocase 3-like </Data></Cell>
    <Cell><Data ss:Type="String">heart development [GO:0007507]</Data></Cell>
    <Cell><Data ss:Type="String">Hyalella azteca</Data></Cell>
    <Cell><Data ss:Type="String">grey</Data></Cell>
    <Cell ss:StyleID="s66"><Data ss:Type="Number">7.0755173548033595E-2</Data></Cell>
    <Cell ss:StyleID="s66"><Data ss:Type="Number">9.0951295781213394E-3</Data></Cell>
    <Cell ss:StyleID="s66"><Data ss:Type="Number">6.1660043969912301E-2</Data></Cell>
    <Cell ss:StyleID="s66"><Data ss:Type="Number">-5.2564914391790903E-2</Data></Cell>
    <Cell ss:StyleID="s67"><Data ss:Type="Number">-0.264904748791355</Data></Cell>
    <Cell ss:StyleID="s67"><Data ss:Type="Number">0.22913511665444</Data></Cell>
    <Cell ss:StyleID="s67"><Data ss:Type="Number">0.31656551991041099</Data></Cell>
    <Cell ss:StyleID="s67"><Data ss:Type="Number">0.35278920441407402</Data></Cell>
    <Cell ss:StyleID="s67"><Data ss:Type="Number">-0.103820941142148</Data></Cell>
   </Row>
   <Row ss:AutoFitHeight="0">
    <Cell><Data ss:Type="String">71063_fr4</Data></Cell>
    <Cell><Data ss:Type="String">P84293</Data></Cell>
    <Cell><Data ss:Type="String">P84293</Data></Cell>
    <Cell><Data ss:Type="String">CAI78901.1</Data></Cell>
    <Cell><Data ss:Type="Number">70.3</Data></Cell>
    <Cell><Data ss:Type="Number">172</Data></Cell>
    <Cell ss:StyleID="s65"><Data ss:Type="Number">2.7999999999999999E-57</Data></Cell>
    <Cell><Data ss:Type="String">hemocyanin subunit 1 </Data></Cell>
    <Cell><Data ss:Type="String">oxidation-reduction process [GO:0055114]</Data></Cell>
    <Cell><Data ss:Type="String">Gammarus roeselii</Data></Cell>
    <Cell><Data ss:Type="String">blue</Data></Cell>
    <Cell ss:StyleID="s66"><Data ss:Type="Number">1.6488202417467499</Data></Cell>
    <Cell ss:StyleID="s66"><Data ss:Type="Number">1.51502268779351</Data></Cell>
    <Cell ss:StyleID="s66"><Data ss:Type="Number">0.133797553953237</Data></Cell>
    <Cell ss:StyleID="s66"><Data ss:Type="Number">1.3812251338402699</Data></Cell>
    <Cell ss:StyleID="s67"><Data ss:Type="Number">-0.70568174129855799</Data></Cell>
    <Cell ss:StyleID="s67"><Data ss:Type="Number">0.40194572911853599</Data></Cell>
    <Cell ss:StyleID="s67"><Data ss:Type="Number">0.52093584059861797</Data></Cell>
    <Cell ss:StyleID="s67"><Data ss:Type="Number">0.40858623265532701</Data></Cell>
    <Cell ss:StyleID="s67"><Data ss:Type="Number">0.29966826296395499</Data></Cell>
   </Row>
   <Row ss:AutoFitHeight="0">
    <Cell><Data ss:Type="String">20335_fr3</Data></Cell>
    <Cell><Data ss:Type="String">P34388</Data></Cell>
    <Cell><Data ss:Type="String">mrps-9</Data></Cell>
    <Cell><Data ss:Type="String">XP_018024698.1</Data></Cell>
    <Cell><Data ss:Type="Number">43.7</Data></Cell>
    <Cell><Data ss:Type="Number">300</Data></Cell>
    <Cell ss:StyleID="s65"><Data ss:Type="Number">1.2E-57</Data></Cell>
    <Cell><Data ss:Type="String">PREDICTED: hemolymph clottable protein-like isoform X1 </Data></Cell>
    <Cell><Data ss:Type="String">maturation of SSU-rRNA from tricistronic rRNA transcript (SSU-rRNA, 5.8S rRNA, LSU-rRNA) [GO:0000462]</Data></Cell>
    <Cell><Data ss:Type="String">Hyalella azteca</Data></Cell>
    <Cell><Data ss:Type="String">turquoise</Data></Cell>
    <Cell ss:StyleID="s66"><Data ss:Type="Number">2.0731621938814402</Data></Cell>
    <Cell ss:StyleID="s66"><Data ss:Type="Number">1.5882754697382</Data></Cell>
    <Cell ss:StyleID="s66"><Data ss:Type="Number">0.48488672414323503</Data></Cell>
    <Cell ss:StyleID="s66"><Data ss:Type="Number">1.10338874559497</Data></Cell>
    <Cell ss:StyleID="s67"><Data ss:Type="Number">-0.45919267691779198</Data></Cell>
    <Cell ss:StyleID="s67"><Data ss:Type="Number">0.42226375633422603</Data></Cell>
    <Cell ss:StyleID="s67"><Data ss:Type="Number">0.51831656676158699</Data></Cell>
    <Cell ss:StyleID="s67"><Data ss:Type="Number">0.599977625185386</Data></Cell>
    <Cell ss:StyleID="s67"><Data ss:Type="Number">-0.19187916293535101</Data></Cell>
   </Row>
   <Row ss:AutoFitHeight="0">
    <Cell><Data ss:Type="String">205875_fr1</Data></Cell>
    <Cell><Data ss:Type="String">Q170J7</Data></Cell>
    <Cell><Data ss:Type="String">Moe</Data></Cell>
    <Cell><Data ss:Type="String">XP_018006433.1</Data></Cell>
    <Cell><Data ss:Type="Number">67</Data></Cell>
    <Cell><Data ss:Type="Number">185</Data></Cell>
    <Cell ss:StyleID="s65"><Data ss:Type="Number">1.1E-57</Data></Cell>
    <Cell><Data ss:Type="String">PREDICTED: moesin/ezrin/radixin homolog 1-like isoform X1 </Data></Cell>
    <Cell><Data ss:Type="String">protein localization [GO:0008104]</Data></Cell>
    <Cell><Data ss:Type="String">Hyalella azteca</Data></Cell>
    <Cell><Data ss:Type="String">turquoise</Data></Cell>
    <Cell ss:StyleID="s66"><Data ss:Type="Number">1.4504219025828999</Data></Cell>
    <Cell ss:StyleID="s66"><Data ss:Type="Number">1.2718761364059901</Data></Cell>
    <Cell ss:StyleID="s66"><Data ss:Type="Number">0.17854576617691301</Data></Cell>
    <Cell ss:StyleID="s66"><Data ss:Type="Number">1.09333037022907</Data></Cell>
    <Cell ss:StyleID="s67"><Data ss:Type="Number">-0.41598131252030301</Data></Cell>
    <Cell ss:StyleID="s67"><Data ss:Type="Number">0.22286857186822601</Data></Cell>
    <Cell ss:StyleID="s67"><Data ss:Type="Number">0.55073527977878201</Data></Cell>
    <Cell ss:StyleID="s67"><Data ss:Type="Number">0.63119100139897799</Data></Cell>
    <Cell ss:StyleID="s67"><Data ss:Type="Number">-8.4810308482106994E-2</Data></Cell>
   </Row>
   <Row ss:AutoFitHeight="0">
    <Cell><Data ss:Type="String">22690_fr6</Data></Cell>
    <Cell><Data ss:Type="String">P07633</Data></Cell>
    <Cell><Data ss:Type="String">Pccb</Data></Cell>
    <Cell><Data ss:Type="String">XP_018024198.1</Data></Cell>
    <Cell><Data ss:Type="Number">70.2</Data></Cell>
    <Cell><Data ss:Type="Number">178</Data></Cell>
    <Cell ss:StyleID="s65"><Data ss:Type="Number">8.6999999999999993E-58</Data></Cell>
    <Cell><Data ss:Type="String">PREDICTED: propionyl-CoA carboxylase beta chain, mitochondrial-like </Data></Cell>
    <Cell><Data ss:Type="String">cellular amino acid catabolic process [GO:0009063]</Data></Cell>
    <Cell><Data ss:Type="String">Hyalella azteca</Data></Cell>
    <Cell><Data ss:Type="String">turquoise</Data></Cell>
    <Cell ss:StyleID="s66"><Data ss:Type="Number">3.4391538304739702</Data></Cell>
    <Cell ss:StyleID="s66"><Data ss:Type="Number">2.7463306471516602</Data></Cell>
    <Cell ss:StyleID="s66"><Data ss:Type="Number">0.69282318332231296</Data></Cell>
    <Cell ss:StyleID="s66"><Data ss:Type="Number">2.0535074638293498</Data></Cell>
    <Cell ss:StyleID="s67"><Data ss:Type="Number">-0.52736372278203503</Data></Cell>
    <Cell ss:StyleID="s67"><Data ss:Type="Number">0.363473204145702</Data></Cell>
    <Cell ss:StyleID="s67"><Data ss:Type="Number">0.65580385638501904</Data></Cell>
    <Cell ss:StyleID="s67"><Data ss:Type="Number">0.78216817332519695</Data></Cell>
    <Cell ss:StyleID="s67"><Data ss:Type="Number">-0.16179285435884</Data></Cell>
   </Row>
   <Row ss:AutoFitHeight="0">
    <Cell><Data ss:Type="String">10149_fr3</Data></Cell>
    <Cell><Data ss:Type="String">Q4R7R2</Data></Cell>
    <Cell><Data ss:Type="String">CPA5</Data></Cell>
    <Cell><Data ss:Type="String">XP_018011652.1</Data></Cell>
    <Cell><Data ss:Type="Number">78.3</Data></Cell>
    <Cell><Data ss:Type="Number">138</Data></Cell>
    <Cell ss:StyleID="s65"><Data ss:Type="Number">2.0999999999999999E-58</Data></Cell>
    <Cell><Data ss:Type="String">PREDICTED: putative metallocarboxypeptidase ECM14 </Data></Cell>
    <Cell><Data ss:Type="String">proteolysis [GO:0006508]</Data></Cell>
    <Cell><Data ss:Type="String">Hyalella azteca</Data></Cell>
    <Cell><Data ss:Type="String">grey</Data></Cell>
    <Cell ss:StyleID="s66"><Data ss:Type="Number">0.190258698175826</Data></Cell>
    <Cell ss:StyleID="s66"><Data ss:Type="Number">0.10239039622268301</Data></Cell>
    <Cell ss:StyleID="s66"><Data ss:Type="Number">8.7868301953142297E-2</Data></Cell>
    <Cell ss:StyleID="s66"><Data ss:Type="Number">1.4522094269541101E-2</Data></Cell>
    <Cell ss:StyleID="s67"><Data ss:Type="Number">-0.34762373394083201</Data></Cell>
    <Cell ss:StyleID="s67"><Data ss:Type="Number">0.25844241174057397</Data></Cell>
    <Cell ss:StyleID="s67"><Data ss:Type="Number">0.27355057468535698</Data></Cell>
    <Cell ss:StyleID="s67"><Data ss:Type="Number">1.16614368193192E-2</Data></Cell>
    <Cell ss:StyleID="s67"><Data ss:Type="Number">0.37170313709548403</Data></Cell>
   </Row>
   <Row ss:AutoFitHeight="0">
    <Cell><Data ss:Type="String">32861_fr4</Data></Cell>
    <Cell><Data ss:Type="String">Q8WSF1</Data></Cell>
    <Cell><Data ss:Type="String">HHT3</Data></Cell>
    <Cell><Data ss:Type="String">XP_007620855.1</Data></Cell>
    <Cell><Data ss:Type="Number">93.8</Data></Cell>
    <Cell><Data ss:Type="Number">129</Data></Cell>
    <Cell ss:StyleID="s65"><Data ss:Type="Number">1.6999999999999999E-58</Data></Cell>
    <Cell><Data ss:Type="String">PREDICTED: uncharacterized protein LOC100759437 </Data></Cell>
    <Cell><Data ss:Type="String">response to hormone [GO:0009725]</Data></Cell>
    <Cell><Data ss:Type="String">Cricetulus griseus</Data></Cell>
    <Cell><Data ss:Type="String">blue</Data></Cell>
    <Cell ss:StyleID="s66"><Data ss:Type="Number">4.0815589953645004</Data></Cell>
    <Cell ss:StyleID="s66"><Data ss:Type="Number">3.3671946316938901</Data></Cell>
    <Cell ss:StyleID="s66"><Data ss:Type="Number">0.71436436367061296</Data></Cell>
    <Cell ss:StyleID="s66"><Data ss:Type="Number">2.65283026802327</Data></Cell>
    <Cell ss:StyleID="s67"><Data ss:Type="Number">-0.76140108377099602</Data></Cell>
    <Cell ss:StyleID="s67"><Data ss:Type="Number">0.431649142194241</Data></Cell>
    <Cell ss:StyleID="s67"><Data ss:Type="Number">0.70661720789341598</Data></Cell>
    <Cell ss:StyleID="s67"><Data ss:Type="Number">0.57044966821096399</Data></Cell>
    <Cell ss:StyleID="s67"><Data ss:Type="Number">0.50103095279497001</Data></Cell>
   </Row>
   <Row ss:AutoFitHeight="0">
    <Cell><Data ss:Type="String">171219_fr5</Data></Cell>
    <Cell><Data ss:Type="String">P04254</Data></Cell>
    <Cell><Data ss:Type="String">P04254</Data></Cell>
    <Cell><Data ss:Type="String">XP_018023978.1</Data></Cell>
    <Cell><Data ss:Type="Number">72</Data></Cell>
    <Cell><Data ss:Type="Number">164</Data></Cell>
    <Cell ss:StyleID="s65"><Data ss:Type="Number">3.4000000000000002E-59</Data></Cell>
    <Cell><Data ss:Type="String">PREDICTED: hemocyanin B chain-like </Data></Cell>
    <Cell><Data ss:Type="String">oxidation-reduction process [GO:0055114]</Data></Cell>
    <Cell><Data ss:Type="String">Hyalella azteca</Data></Cell>
    <Cell><Data ss:Type="String">grey</Data></Cell>
    <Cell ss:StyleID="s66"><Data ss:Type="Number">0.81741564355679197</Data></Cell>
    <Cell ss:StyleID="s66"><Data ss:Type="Number">0.13987793695713199</Data></Cell>
    <Cell ss:StyleID="s66"><Data ss:Type="Number">0.67753770659965995</Data></Cell>
    <Cell ss:StyleID="s66"><Data ss:Type="Number">-0.53765976964252804</Data></Cell>
    <Cell ss:StyleID="s67"><Data ss:Type="Number">-0.56807854875790498</Data></Cell>
    <Cell ss:StyleID="s67"><Data ss:Type="Number">0.27745124831573198</Data></Cell>
    <Cell ss:StyleID="s67"><Data ss:Type="Number">0.53038158603108398</Data></Cell>
    <Cell ss:StyleID="s67"><Data ss:Type="Number">0.26205524968300797</Data></Cell>
    <Cell ss:StyleID="s67"><Data ss:Type="Number">0.53724195649745299</Data></Cell>
   </Row>
   <Row ss:AutoFitHeight="0">
    <Cell><Data ss:Type="String">151_fr6</Data></Cell>
    <Cell><Data ss:Type="String">-</Data></Cell>
    <Cell><Data ss:Type="String">-</Data></Cell>
    <Cell><Data ss:Type="String">XP_018025391.1</Data></Cell>
    <Cell><Data ss:Type="Number">39.4</Data></Cell>
    <Cell><Data ss:Type="Number">322</Data></Cell>
    <Cell ss:StyleID="s65"><Data ss:Type="Number">2.9000000000000002E-59</Data></Cell>
    <Cell><Data ss:Type="String">PREDICTED: uncharacterized protein LOC108680968 </Data></Cell>
    <Cell><Data ss:Type="String">-</Data></Cell>
    <Cell><Data ss:Type="String">Hyalella azteca</Data></Cell>
    <Cell><Data ss:Type="String">grey</Data></Cell>
    <Cell ss:StyleID="s66"><Data ss:Type="Number">8.1945213197125201E-3</Data></Cell>
    <Cell ss:StyleID="s66"><Data ss:Type="Number">4.4015420313717E-3</Data></Cell>
    <Cell ss:StyleID="s66"><Data ss:Type="Number">3.7929792883408201E-3</Data></Cell>
    <Cell ss:StyleID="s66"><Data ss:Type="Number">6.0856274303088898E-4</Data></Cell>
    <Cell ss:StyleID="s67"><Data ss:Type="Number">6.3887952884383203E-2</Data></Cell>
    <Cell ss:StyleID="s67"><Data ss:Type="Number">-0.160748517071472</Data></Cell>
    <Cell ss:StyleID="s67"><Data ss:Type="Number">-0.10486192961823</Data></Cell>
    <Cell ss:StyleID="s67"><Data ss:Type="Number">-0.24034937517708699</Data></Cell>
    <Cell ss:StyleID="s67"><Data ss:Type="Number">0.216486008141234</Data></Cell>
   </Row>
   <Row ss:AutoFitHeight="0">
    <Cell><Data ss:Type="String">145070_fr4</Data></Cell>
    <Cell><Data ss:Type="String">Q5E924</Data></Cell>
    <Cell><Data ss:Type="String">GAPCP2</Data></Cell>
    <Cell><Data ss:Type="String">CAQ60115.1</Data></Cell>
    <Cell><Data ss:Type="Number">82.6</Data></Cell>
    <Cell><Data ss:Type="Number">144</Data></Cell>
    <Cell ss:StyleID="s65"><Data ss:Type="Number">2.4000000000000002E-59</Data></Cell>
    <Cell><Data ss:Type="String">putative glyceraldehyde-3-phosphate dehydrogenase </Data></Cell>
    <Cell><Data ss:Type="String">primary root development [GO:0080022]</Data></Cell>
    <Cell><Data ss:Type="String">Gammarus locusta</Data></Cell>
    <Cell><Data ss:Type="String">grey</Data></Cell>
    <Cell ss:StyleID="s66"><Data ss:Type="Number">9.0661460374189096E-2</Data></Cell>
    <Cell ss:StyleID="s66"><Data ss:Type="Number">1.1816194476427601E-2</Data></Cell>
    <Cell ss:StyleID="s66"><Data ss:Type="Number">7.8845265897761502E-2</Data></Cell>
    <Cell ss:StyleID="s66"><Data ss:Type="Number">-6.7029071421334005E-2</Data></Cell>
    <Cell ss:StyleID="s67"><Data ss:Type="Number">-0.36033141964948201</Data></Cell>
    <Cell ss:StyleID="s67"><Data ss:Type="Number">0.29764793234849601</Data></Cell>
    <Cell ss:StyleID="s67"><Data ss:Type="Number">0.35511846189312302</Data></Cell>
    <Cell ss:StyleID="s67"><Data ss:Type="Number">0.26480872881822498</Data></Cell>
    <Cell ss:StyleID="s67"><Data ss:Type="Number">4.9605662337564901E-2</Data></Cell>
   </Row>
   <Row ss:AutoFitHeight="0">
    <Cell><Data ss:Type="String">17207_fr2</Data></Cell>
    <Cell><Data ss:Type="String">P05661</Data></Cell>
    <Cell><Data ss:Type="String">Mhc</Data></Cell>
    <Cell><Data ss:Type="String">XP_018022405.1</Data></Cell>
    <Cell><Data ss:Type="Number">87.8</Data></Cell>
    <Cell><Data ss:Type="Number">147</Data></Cell>
    <Cell ss:StyleID="s65"><Data ss:Type="Number">9.3999999999999999E-60</Data></Cell>
    <Cell><Data ss:Type="String">PREDICTED: myosin heavy chain, muscle-like isoform X17 </Data></Cell>
    <Cell><Data ss:Type="String">locomotion [GO:0040011]</Data></Cell>
    <Cell><Data ss:Type="String">Hyalella azteca</Data></Cell>
    <Cell><Data ss:Type="String">brown</Data></Cell>
    <Cell ss:StyleID="s66"><Data ss:Type="Number">1.39651629443065</Data></Cell>
    <Cell ss:StyleID="s66"><Data ss:Type="Number">0.73104424382881295</Data></Cell>
    <Cell ss:StyleID="s66"><Data ss:Type="Number">0.665472050601841</Data></Cell>
    <Cell ss:StyleID="s66"><Data ss:Type="Number">6.55721932269719E-2</Data></Cell>
    <Cell ss:StyleID="s67"><Data ss:Type="Number">-0.45143017272952402</Data></Cell>
    <Cell ss:StyleID="s67"><Data ss:Type="Number">0.68969669994170002</Data></Cell>
    <Cell ss:StyleID="s67"><Data ss:Type="Number">0.44301826966539598</Data></Cell>
    <Cell ss:StyleID="s67"><Data ss:Type="Number">0.48634973476683202</Data></Cell>
    <Cell ss:StyleID="s67"><Data ss:Type="Number">-0.209580704906834</Data></Cell>
   </Row>
   <Row ss:AutoFitHeight="0">
    <Cell><Data ss:Type="String">111749_fr2</Data></Cell>
    <Cell><Data ss:Type="String">Q5E924</Data></Cell>
    <Cell><Data ss:Type="String">GAPCP2</Data></Cell>
    <Cell><Data ss:Type="String">CAQ60115.1</Data></Cell>
    <Cell><Data ss:Type="Number">91.7</Data></Cell>
    <Cell><Data ss:Type="Number">132</Data></Cell>
    <Cell ss:StyleID="s65"><Data ss:Type="Number">7.9000000000000001E-60</Data></Cell>
    <Cell><Data ss:Type="String">putative glyceraldehyde-3-phosphate dehydrogenase </Data></Cell>
    <Cell><Data ss:Type="String">primary root development [GO:0080022]</Data></Cell>
    <Cell><Data ss:Type="String">Gammarus locusta</Data></Cell>
    <Cell><Data ss:Type="String">turquoise</Data></Cell>
    <Cell ss:StyleID="s66"><Data ss:Type="Number">0.179068539302073</Data></Cell>
    <Cell ss:StyleID="s66"><Data ss:Type="Number">0.13015069352296901</Data></Cell>
    <Cell ss:StyleID="s66"><Data ss:Type="Number">4.8917845779104303E-2</Data></Cell>
    <Cell ss:StyleID="s66"><Data ss:Type="Number">8.12328477438643E-2</Data></Cell>
    <Cell ss:StyleID="s67"><Data ss:Type="Number">-0.31274135984395801</Data></Cell>
    <Cell ss:StyleID="s67"><Data ss:Type="Number">0.10863741186321201</Data></Cell>
    <Cell ss:StyleID="s67"><Data ss:Type="Number">0.387319423457199</Data></Cell>
    <Cell ss:StyleID="s67"><Data ss:Type="Number">0.35761617233592502</Data></Cell>
    <Cell ss:StyleID="s67"><Data ss:Type="Number">0.19009381594076</Data></Cell>
   </Row>
   <Row ss:AutoFitHeight="0">
    <Cell><Data ss:Type="String">41523_fr3</Data></Cell>
    <Cell><Data ss:Type="String">-</Data></Cell>
    <Cell><Data ss:Type="String">-</Data></Cell>
    <Cell><Data ss:Type="String">XP_018024698.1</Data></Cell>
    <Cell><Data ss:Type="Number">48.6</Data></Cell>
    <Cell><Data ss:Type="Number">296</Data></Cell>
    <Cell ss:StyleID="s65"><Data ss:Type="Number">3.7000000000000002E-60</Data></Cell>
    <Cell><Data ss:Type="String">PREDICTED: hemolymph clottable protein-like isoform X1 </Data></Cell>
    <Cell><Data ss:Type="String">-</Data></Cell>
    <Cell><Data ss:Type="String">Hyalella azteca</Data></Cell>
    <Cell><Data ss:Type="String">turquoise</Data></Cell>
    <Cell ss:StyleID="s66"><Data ss:Type="Number">2.01785217334037</Data></Cell>
    <Cell ss:StyleID="s66"><Data ss:Type="Number">1.4395229086768999</Data></Cell>
    <Cell ss:StyleID="s66"><Data ss:Type="Number">0.57832926466347501</Data></Cell>
    <Cell ss:StyleID="s66"><Data ss:Type="Number">0.86119364401342102</Data></Cell>
    <Cell ss:StyleID="s67"><Data ss:Type="Number">-0.50920733792322004</Data></Cell>
    <Cell ss:StyleID="s67"><Data ss:Type="Number">0.47306709288226201</Data></Cell>
    <Cell ss:StyleID="s67"><Data ss:Type="Number">0.569497206757417</Data></Cell>
    <Cell ss:StyleID="s67"><Data ss:Type="Number">0.71581393446762198</Data></Cell>
    <Cell ss:StyleID="s67"><Data ss:Type="Number">-0.20708670703409701</Data></Cell>
   </Row>
   <Row ss:AutoFitHeight="0">
    <Cell><Data ss:Type="String">191493_fr6</Data></Cell>
    <Cell><Data ss:Type="String">Q6P4Z5</Data></Cell>
    <Cell><Data ss:Type="String">ywhaz</Data></Cell>
    <Cell><Data ss:Type="String">XP_018019106.1</Data></Cell>
    <Cell><Data ss:Type="Number">76.2</Data></Cell>
    <Cell><Data ss:Type="Number">181</Data></Cell>
    <Cell ss:StyleID="s65"><Data ss:Type="Number">1.9E-60</Data></Cell>
    <Cell><Data ss:Type="String">PREDICTED: 14-3-3 protein zeta isoform X1 </Data></Cell>
    <Cell><Data ss:Type="String">dauer larval development [GO:0040024]</Data></Cell>
    <Cell><Data ss:Type="String">Hyalella azteca</Data></Cell>
    <Cell><Data ss:Type="String">grey</Data></Cell>
    <Cell ss:StyleID="s66"><Data ss:Type="Number">0.21872750327541299</Data></Cell>
    <Cell ss:StyleID="s66"><Data ss:Type="Number">1.9432204385835799E-2</Data></Cell>
    <Cell ss:StyleID="s66"><Data ss:Type="Number">0.19929529888957701</Data></Cell>
    <Cell ss:StyleID="s66"><Data ss:Type="Number">-0.17986309450374199</Data></Cell>
    <Cell ss:StyleID="s67"><Data ss:Type="Number">-0.44645739467168299</Data></Cell>
    <Cell ss:StyleID="s67"><Data ss:Type="Number">0.30083818298881898</Data></Cell>
    <Cell ss:StyleID="s67"><Data ss:Type="Number">0.30764227108688702</Data></Cell>
    <Cell ss:StyleID="s67"><Data ss:Type="Number">0.14566541305140701</Data></Cell>
    <Cell ss:StyleID="s67"><Data ss:Type="Number">0.491474495453251</Data></Cell>
   </Row>
   <Row ss:AutoFitHeight="0">
    <Cell><Data ss:Type="String">13250_fr6</Data></Cell>
    <Cell><Data ss:Type="String">P19178</Data></Cell>
    <Cell><Data ss:Type="String">P19178</Data></Cell>
    <Cell><Data ss:Type="String">XP_022205749.1</Data></Cell>
    <Cell><Data ss:Type="Number">95.4</Data></Cell>
    <Cell><Data ss:Type="Number">130</Data></Cell>
    <Cell ss:StyleID="s65"><Data ss:Type="Number">1.4000000000000001E-60</Data></Cell>
    <Cell><Data ss:Type="String">uncharacterized protein LOC111062361 </Data></Cell>
    <Cell><Data ss:Type="String">chromatin organization [GO:0006325]</Data></Cell>
    <Cell><Data ss:Type="String">Nilaparvata lugens</Data></Cell>
    <Cell><Data ss:Type="String">blue</Data></Cell>
    <Cell ss:StyleID="s66"><Data ss:Type="Number">6.0690512387227997</Data></Cell>
    <Cell ss:StyleID="s66"><Data ss:Type="Number">4.6408110763274104</Data></Cell>
    <Cell ss:StyleID="s66"><Data ss:Type="Number">1.42824016239539</Data></Cell>
    <Cell ss:StyleID="s66"><Data ss:Type="Number">3.2125709139320202</Data></Cell>
    <Cell ss:StyleID="s67"><Data ss:Type="Number">-0.80653874537749504</Data></Cell>
    <Cell ss:StyleID="s67"><Data ss:Type="Number">0.48027382071581498</Data></Cell>
    <Cell ss:StyleID="s67"><Data ss:Type="Number">0.80028139589618796</Data></Cell>
    <Cell ss:StyleID="s67"><Data ss:Type="Number">0.681684488221591</Data></Cell>
    <Cell ss:StyleID="s67"><Data ss:Type="Number">0.42377806975113602</Data></Cell>
   </Row>
   <Row ss:AutoFitHeight="0">
    <Cell><Data ss:Type="String">45660_fr2</Data></Cell>
    <Cell><Data ss:Type="String">P15828</Data></Cell>
    <Cell><Data ss:Type="String">CBH-1</Data></Cell>
    <Cell><Data ss:Type="String">AGM37865.1</Data></Cell>
    <Cell><Data ss:Type="Number">77.900000000000006</Data></Cell>
    <Cell><Data ss:Type="Number">136</Data></Cell>
    <Cell ss:StyleID="s65"><Data ss:Type="Number">6.7000000000000004E-61</Data></Cell>
    <Cell><Data ss:Type="String">family 7 cellobiohydrolase </Data></Cell>
    <Cell><Data ss:Type="String">carbohydrate metabolic process [GO:0005975]</Data></Cell>
    <Cell><Data ss:Type="String">Chelura terebrans</Data></Cell>
    <Cell><Data ss:Type="String">grey</Data></Cell>
    <Cell ss:StyleID="s66"><Data ss:Type="Number">0.232817060174212</Data></Cell>
    <Cell ss:StyleID="s66"><Data ss:Type="Number">3.5629842314362101E-2</Data></Cell>
    <Cell ss:StyleID="s66"><Data ss:Type="Number">0.19718721785984999</Data></Cell>
    <Cell ss:StyleID="s66"><Data ss:Type="Number">-0.16155737554548799</Data></Cell>
    <Cell ss:StyleID="s67"><Data ss:Type="Number">-0.29330339440367997</Data></Cell>
    <Cell ss:StyleID="s67"><Data ss:Type="Number">0.51711348348116004</Data></Cell>
    <Cell ss:StyleID="s67"><Data ss:Type="Number">0.30797199135001901</Data></Cell>
    <Cell ss:StyleID="s67"><Data ss:Type="Number">0.31241341880465601</Data></Cell>
    <Cell ss:StyleID="s67"><Data ss:Type="Number">-0.13493951796668399</Data></Cell>
   </Row>
   <Row ss:AutoFitHeight="0">
    <Cell><Data ss:Type="String">37795_fr5</Data></Cell>
    <Cell><Data ss:Type="String">Q868N5</Data></Cell>
    <Cell><Data ss:Type="String">Vg</Data></Cell>
    <Cell><Data ss:Type="String">ADF81052.1</Data></Cell>
    <Cell><Data ss:Type="Number">97.6</Data></Cell>
    <Cell><Data ss:Type="Number">126</Data></Cell>
    <Cell ss:StyleID="s65"><Data ss:Type="Number">5.0999999999999997E-61</Data></Cell>
    <Cell><Data ss:Type="String">vitellogenin-like protein precursor, partial </Data></Cell>
    <Cell><Data ss:Type="String">cell-substrate adhesion [GO:0031589]</Data></Cell>
    <Cell><Data ss:Type="String">Gammarus fossarum</Data></Cell>
    <Cell><Data ss:Type="String">blue</Data></Cell>
    <Cell ss:StyleID="s66"><Data ss:Type="Number">3.7933389180399502</Data></Cell>
    <Cell ss:StyleID="s66"><Data ss:Type="Number">3.6189621184641498</Data></Cell>
    <Cell ss:StyleID="s66"><Data ss:Type="Number">0.17437679957579899</Data></Cell>
    <Cell ss:StyleID="s66"><Data ss:Type="Number">3.44458531888835</Data></Cell>
    <Cell ss:StyleID="s67"><Data ss:Type="Number">0.74209651983218905</Data></Cell>
    <Cell ss:StyleID="s67"><Data ss:Type="Number">-0.38514997744484403</Data></Cell>
    <Cell ss:StyleID="s67"><Data ss:Type="Number">-0.54336719176205905</Data></Cell>
    <Cell ss:StyleID="s67"><Data ss:Type="Number">-0.43306841256964201</Data></Cell>
    <Cell ss:StyleID="s67"><Data ss:Type="Number">-0.30688074140343002</Data></Cell>
   </Row>
   <Row ss:AutoFitHeight="0">
    <Cell><Data ss:Type="String">168248_fr3</Data></Cell>
    <Cell><Data ss:Type="String">P02636</Data></Cell>
    <Cell><Data ss:Type="String">P02636</Data></Cell>
    <Cell><Data ss:Type="String">XP_018019896.1</Data></Cell>
    <Cell><Data ss:Type="Number">73.3</Data></Cell>
    <Cell><Data ss:Type="Number">172</Data></Cell>
    <Cell ss:StyleID="s65"><Data ss:Type="Number">4.4000000000000002E-61</Data></Cell>
    <Cell><Data ss:Type="String">PREDICTED: sarcoplasmic calcium-binding protein 1-like isoform X2 </Data></Cell>
    <Cell><Data ss:Type="String">phosphatidylethanolamine biosynthetic process [GO:0006646]</Data></Cell>
    <Cell><Data ss:Type="String">Hyalella azteca</Data></Cell>
    <Cell><Data ss:Type="String">grey</Data></Cell>
    <Cell ss:StyleID="s66"><Data ss:Type="Number">0.44244714520728601</Data></Cell>
    <Cell ss:StyleID="s66"><Data ss:Type="Number">6.3410215135947606E-2</Data></Cell>
    <Cell ss:StyleID="s66"><Data ss:Type="Number">0.37903693007133799</Data></Cell>
    <Cell ss:StyleID="s66"><Data ss:Type="Number">-0.31562671493539102</Data></Cell>
    <Cell ss:StyleID="s67"><Data ss:Type="Number">-0.39571941623920998</Data></Cell>
    <Cell ss:StyleID="s67"><Data ss:Type="Number">0.36292738858868101</Data></Cell>
    <Cell ss:StyleID="s67"><Data ss:Type="Number">0.43518929992588601</Data></Cell>
    <Cell ss:StyleID="s67"><Data ss:Type="Number">0.47022612156036803</Data></Cell>
    <Cell ss:StyleID="s67"><Data ss:Type="Number">-0.19351222965137799</Data></Cell>
   </Row>
   <Row ss:AutoFitHeight="0">
    <Cell><Data ss:Type="String">3678_fr1</Data></Cell>
    <Cell><Data ss:Type="String">Q9FM92</Data></Cell>
    <Cell><Data ss:Type="String">AT5G56390</Data></Cell>
    <Cell><Data ss:Type="String">XP_018017056.1</Data></Cell>
    <Cell><Data ss:Type="Number">62.4</Data></Cell>
    <Cell><Data ss:Type="Number">186</Data></Cell>
    <Cell ss:StyleID="s65"><Data ss:Type="Number">3.3E-61</Data></Cell>
    <Cell><Data ss:Type="String">PREDICTED: uncharacterized protein LOC108673703 </Data></Cell>
    <Cell ss:Index="10"><Data ss:Type="String">Hyalella azteca</Data></Cell>
    <Cell><Data ss:Type="String">grey</Data></Cell>
    <Cell ss:StyleID="s66"><Data ss:Type="Number">1.37804584707621</Data></Cell>
    <Cell ss:StyleID="s66"><Data ss:Type="Number">0.39783777233356898</Data></Cell>
    <Cell ss:StyleID="s66"><Data ss:Type="Number">0.98020807474264204</Data></Cell>
    <Cell ss:StyleID="s66"><Data ss:Type="Number">-0.58237030240907295</Data></Cell>
    <Cell ss:StyleID="s67"><Data ss:Type="Number">-0.41076466459615602</Data></Cell>
    <Cell ss:StyleID="s67"><Data ss:Type="Number">0.47629808603846402</Data></Cell>
    <Cell ss:StyleID="s67"><Data ss:Type="Number">0.46202083921978998</Data></Cell>
    <Cell ss:StyleID="s67"><Data ss:Type="Number">0.536289916405158</Data></Cell>
    <Cell ss:StyleID="s67"><Data ss:Type="Number">-0.17012737047061399</Data></Cell>
   </Row>
   <Row ss:AutoFitHeight="0">
    <Cell><Data ss:Type="String">441_fr2</Data></Cell>
    <Cell><Data ss:Type="String">P38658</Data></Cell>
    <Cell><Data ss:Type="String">P38658</Data></Cell>
    <Cell><Data ss:Type="String">XP_018026783.1</Data></Cell>
    <Cell><Data ss:Type="Number">59.8</Data></Cell>
    <Cell><Data ss:Type="Number">209</Data></Cell>
    <Cell ss:StyleID="s65"><Data ss:Type="Number">3.0000000000000001E-61</Data></Cell>
    <Cell><Data ss:Type="String">PREDICTED: protein disulfide-isomerase A3-like </Data></Cell>
    <Cell><Data ss:Type="String">antigen processing and presentation of peptide antigen via MHC class I [GO:0002474]</Data></Cell>
    <Cell><Data ss:Type="String">Hyalella azteca</Data></Cell>
    <Cell><Data ss:Type="String">turquoise</Data></Cell>
    <Cell ss:StyleID="s66"><Data ss:Type="Number">3.3347938545904201</Data></Cell>
    <Cell ss:StyleID="s66"><Data ss:Type="Number">2.8360721126028299</Data></Cell>
    <Cell ss:StyleID="s66"><Data ss:Type="Number">0.49872174198758801</Data></Cell>
    <Cell ss:StyleID="s66"><Data ss:Type="Number">2.3373503706152401</Data></Cell>
    <Cell ss:StyleID="s67"><Data ss:Type="Number">-0.50751850888899397</Data></Cell>
    <Cell ss:StyleID="s67"><Data ss:Type="Number">0.30969620326473302</Data></Cell>
    <Cell ss:StyleID="s67"><Data ss:Type="Number">0.63719516764412198</Data></Cell>
    <Cell ss:StyleID="s67"><Data ss:Type="Number">0.76968186188918297</Data></Cell>
    <Cell ss:StyleID="s67"><Data ss:Type="Number">-6.4954888697309504E-2</Data></Cell>
   </Row>
   <Row ss:AutoFitHeight="0">
    <Cell><Data ss:Type="String">194758_fr3</Data></Cell>
    <Cell><Data ss:Type="String">Q9U943</Data></Cell>
    <Cell><Data ss:Type="String">Q9U943</Data></Cell>
    <Cell><Data ss:Type="String">AHK05985.1</Data></Cell>
    <Cell><Data ss:Type="Number">71.400000000000006</Data></Cell>
    <Cell><Data ss:Type="Number">192</Data></Cell>
    <Cell ss:StyleID="s65"><Data ss:Type="Number">6.1000000000000001E-62</Data></Cell>
    <Cell><Data ss:Type="String">vitellogenin protein precursor 2, partial </Data></Cell>
    <Cell><Data ss:Type="String">positive regulation of canonical Wnt signaling pathway [GO:0090263]</Data></Cell>
    <Cell><Data ss:Type="String">Gammarus marinus</Data></Cell>
    <Cell><Data ss:Type="String">blue</Data></Cell>
    <Cell ss:StyleID="s66"><Data ss:Type="Number">9.6869971507495904</Data></Cell>
    <Cell ss:StyleID="s66"><Data ss:Type="Number">8.7040109399764205</Data></Cell>
    <Cell ss:StyleID="s66"><Data ss:Type="Number">0.98298621077317005</Data></Cell>
    <Cell ss:StyleID="s66"><Data ss:Type="Number">7.7210247292032497</Data></Cell>
    <Cell ss:StyleID="s67"><Data ss:Type="Number">0.88942913162778803</Data></Cell>
    <Cell ss:StyleID="s67"><Data ss:Type="Number">-0.55737891590006605</Data></Cell>
    <Cell ss:StyleID="s67"><Data ss:Type="Number">-0.74818375426313899</Data></Cell>
    <Cell ss:StyleID="s67"><Data ss:Type="Number">-0.63924405822546704</Data></Cell>
    <Cell ss:StyleID="s67"><Data ss:Type="Number">-0.36214662957566002</Data></Cell>
   </Row>
   <Row ss:AutoFitHeight="0">
    <Cell><Data ss:Type="String">10389_fr3</Data></Cell>
    <Cell><Data ss:Type="String">Q3ZBH0</Data></Cell>
    <Cell><Data ss:Type="String">CCT2</Data></Cell>
    <Cell><Data ss:Type="String">XP_018023575.1</Data></Cell>
    <Cell><Data ss:Type="Number">91.4</Data></Cell>
    <Cell><Data ss:Type="Number">140</Data></Cell>
    <Cell ss:StyleID="s65"><Data ss:Type="Number">1.5000000000000001E-62</Data></Cell>
    <Cell><Data ss:Type="String">PREDICTED: T-complex protein 1 subunit beta-like </Data></Cell>
    <Cell><Data ss:Type="String">chaperone-mediated protein complex assembly [GO:0051131]</Data></Cell>
    <Cell><Data ss:Type="String">Hyalella azteca</Data></Cell>
    <Cell><Data ss:Type="String">yellow</Data></Cell>
    <Cell ss:StyleID="s66"><Data ss:Type="Number">0.66979036592129004</Data></Cell>
    <Cell ss:StyleID="s66"><Data ss:Type="Number">0.61077318503701505</Data></Cell>
    <Cell ss:StyleID="s66"><Data ss:Type="Number">5.9017180884275697E-2</Data></Cell>
    <Cell ss:StyleID="s66"><Data ss:Type="Number">0.55175600415273895</Data></Cell>
    <Cell ss:StyleID="s67"><Data ss:Type="Number">-0.17923161013649899</Data></Cell>
    <Cell ss:StyleID="s67"><Data ss:Type="Number">-0.219138558985708</Data></Cell>
    <Cell ss:StyleID="s67"><Data ss:Type="Number">6.0761294151997797E-2</Data></Cell>
    <Cell ss:StyleID="s67"><Data ss:Type="Number">-0.102928719045844</Data></Cell>
    <Cell ss:StyleID="s67"><Data ss:Type="Number">0.70463153952740998</Data></Cell>
   </Row>
   <Row ss:AutoFitHeight="0">
    <Cell><Data ss:Type="String">2101_fr3</Data></Cell>
    <Cell><Data ss:Type="String">P08991</Data></Cell>
    <Cell><Data ss:Type="String">H2A.F/Z</Data></Cell>
    <Cell><Data ss:Type="String">XP_011345477.1</Data></Cell>
    <Cell><Data ss:Type="Number">97</Data></Cell>
    <Cell><Data ss:Type="Number">133</Data></Cell>
    <Cell ss:StyleID="s65"><Data ss:Type="Number">7.6000000000000003E-63</Data></Cell>
    <Cell><Data ss:Type="String">PREDICTED: histone H2A.V isoform X2 </Data></Cell>
    <Cell><Data ss:Type="String">cellular response to estradiol stimulus [GO:0071392]</Data></Cell>
    <Cell><Data ss:Type="String">Ooceraea biroi</Data></Cell>
    <Cell><Data ss:Type="String">turquoise</Data></Cell>
    <Cell ss:StyleID="s66"><Data ss:Type="Number">5.1418116291073197</Data></Cell>
    <Cell ss:StyleID="s66"><Data ss:Type="Number">2.1163905934464098</Data></Cell>
    <Cell ss:StyleID="s66"><Data ss:Type="Number">3.0254210356609099</Data></Cell>
    <Cell ss:StyleID="s66"><Data ss:Type="Number">-0.90903044221450702</Data></Cell>
    <Cell ss:StyleID="s67"><Data ss:Type="Number">-0.73492748645991901</Data></Cell>
    <Cell ss:StyleID="s67"><Data ss:Type="Number">0.55118051920892197</Data></Cell>
    <Cell ss:StyleID="s67"><Data ss:Type="Number">0.78862182281474502</Data></Cell>
    <Cell ss:StyleID="s67"><Data ss:Type="Number">0.77226919527458104</Data></Cell>
    <Cell ss:StyleID="s67"><Data ss:Type="Number">0.122830860829199</Data></Cell>
   </Row>
   <Row ss:AutoFitHeight="0">
    <Cell><Data ss:Type="String">30894_fr1</Data></Cell>
    <Cell><Data ss:Type="String">P12456</Data></Cell>
    <Cell><Data ss:Type="String">mec-7</Data></Cell>
    <Cell><Data ss:Type="String">BAE87341.1</Data></Cell>
    <Cell><Data ss:Type="Number">73.099999999999994</Data></Cell>
    <Cell><Data ss:Type="Number">186</Data></Cell>
    <Cell ss:StyleID="s65"><Data ss:Type="Number">3.4E-63</Data></Cell>
    <Cell><Data ss:Type="String">unnamed protein product </Data></Cell>
    <Cell><Data ss:Type="String">detection of mechanical stimulus involved in sensory perception of touch [GO:0050976]</Data></Cell>
    <Cell><Data ss:Type="String">Macaca fascicularis</Data></Cell>
    <Cell><Data ss:Type="String">grey</Data></Cell>
    <Cell ss:StyleID="s66"><Data ss:Type="Number">2.5654143400180201E-3</Data></Cell>
    <Cell ss:StyleID="s66"><Data ss:Type="Number">1.8719409000201601E-3</Data></Cell>
    <Cell ss:StyleID="s66"><Data ss:Type="Number">6.9347343999786497E-4</Data></Cell>
    <Cell ss:StyleID="s66"><Data ss:Type="Number">1.1784674600222899E-3</Data></Cell>
    <Cell ss:StyleID="s67"><Data ss:Type="Number">-0.147068692187275</Data></Cell>
    <Cell ss:StyleID="s67"><Data ss:Type="Number">0.122509898901942</Data></Cell>
    <Cell ss:StyleID="s67"><Data ss:Type="Number">1.6206170907470299E-2</Data></Cell>
    <Cell ss:StyleID="s67"><Data ss:Type="Number">2.4014990156882101E-2</Data></Cell>
    <Cell ss:StyleID="s67"><Data ss:Type="Number">-2.3748123395210201E-2</Data></Cell>
   </Row>
   <Row ss:AutoFitHeight="0">
    <Cell><Data ss:Type="String">195622_fr2</Data></Cell>
    <Cell><Data ss:Type="String">P00432</Data></Cell>
    <Cell><Data ss:Type="String">CAT</Data></Cell>
    <Cell><Data ss:Type="String">SAA00029.1</Data></Cell>
    <Cell><Data ss:Type="Number">69.8</Data></Cell>
    <Cell><Data ss:Type="Number">199</Data></Cell>
    <Cell ss:StyleID="s65"><Data ss:Type="Number">1.3000000000000001E-63</Data></Cell>
    <Cell><Data ss:Type="String">Catalase </Data></Cell>
    <Cell><Data ss:Type="String">hemoglobin metabolic process [GO:0020027]</Data></Cell>
    <Cell><Data ss:Type="String">Gammarus pulex</Data></Cell>
    <Cell><Data ss:Type="String">blue</Data></Cell>
    <Cell ss:StyleID="s66"><Data ss:Type="Number">8.7313696188543997</Data></Cell>
    <Cell ss:StyleID="s66"><Data ss:Type="Number">3.6739256416825601</Data></Cell>
    <Cell ss:StyleID="s66"><Data ss:Type="Number">5.0574439771718298</Data></Cell>
    <Cell ss:StyleID="s66"><Data ss:Type="Number">-1.3835183354892699</Data></Cell>
    <Cell ss:StyleID="s67"><Data ss:Type="Number">-0.76477873661135298</Data></Cell>
    <Cell ss:StyleID="s67"><Data ss:Type="Number">0.67117078090876503</Data></Cell>
    <Cell ss:StyleID="s67"><Data ss:Type="Number">0.79209368420770299</Data></Cell>
    <Cell ss:StyleID="s67"><Data ss:Type="Number">0.81651967253292501</Data></Cell>
    <Cell ss:StyleID="s67"><Data ss:Type="Number">-8.6383000514318506E-2</Data></Cell>
   </Row>
   <Row ss:AutoFitHeight="0">
    <Cell><Data ss:Type="String">50669_fr2</Data></Cell>
    <Cell><Data ss:Type="String">P04785</Data></Cell>
    <Cell><Data ss:Type="String">P4hb</Data></Cell>
    <Cell><Data ss:Type="String">ALS04031.1</Data></Cell>
    <Cell><Data ss:Type="Number">47.3</Data></Cell>
    <Cell><Data ss:Type="Number">313</Data></Cell>
    <Cell ss:StyleID="s65"><Data ss:Type="Number">4.6999999999999998E-64</Data></Cell>
    <Cell><Data ss:Type="String">protein disulfide isomerase, partial </Data></Cell>
    <Cell><Data ss:Type="String">protein folding [GO:0006457]</Data></Cell>
    <Cell><Data ss:Type="String">Pseudodiaptomus poplesia</Data></Cell>
    <Cell><Data ss:Type="String">grey</Data></Cell>
    <Cell ss:StyleID="s66"><Data ss:Type="Number">0.18731173603555601</Data></Cell>
    <Cell ss:StyleID="s66"><Data ss:Type="Number">5.5552112155763701E-2</Data></Cell>
    <Cell ss:StyleID="s66"><Data ss:Type="Number">0.13175962387979201</Data></Cell>
    <Cell ss:StyleID="s66"><Data ss:Type="Number">-7.6207511724028801E-2</Data></Cell>
    <Cell ss:StyleID="s67"><Data ss:Type="Number">-0.42502240052082901</Data></Cell>
    <Cell ss:StyleID="s67"><Data ss:Type="Number">0.16661731545140501</Data></Cell>
    <Cell ss:StyleID="s67"><Data ss:Type="Number">0.48567771118976899</Data></Cell>
    <Cell ss:StyleID="s67"><Data ss:Type="Number">0.26601083897216099</Data></Cell>
    <Cell ss:StyleID="s67"><Data ss:Type="Number">0.30183456738901399</Data></Cell>
   </Row>
   <Row ss:AutoFitHeight="0">
    <Cell><Data ss:Type="String">49276_fr4</Data></Cell>
    <Cell><Data ss:Type="String">P84293</Data></Cell>
    <Cell><Data ss:Type="String">P84293</Data></Cell>
    <Cell><Data ss:Type="String">CAI78901.1</Data></Cell>
    <Cell><Data ss:Type="Number">74.3</Data></Cell>
    <Cell><Data ss:Type="Number">175</Data></Cell>
    <Cell ss:StyleID="s65"><Data ss:Type="Number">2.8E-64</Data></Cell>
    <Cell><Data ss:Type="String">hemocyanin subunit 1 </Data></Cell>
    <Cell><Data ss:Type="String">oxidation-reduction process [GO:0055114]</Data></Cell>
    <Cell><Data ss:Type="String">Gammarus roeselii</Data></Cell>
    <Cell><Data ss:Type="String">turquoise</Data></Cell>
    <Cell ss:StyleID="s66"><Data ss:Type="Number">0.59940738349953204</Data></Cell>
    <Cell ss:StyleID="s66"><Data ss:Type="Number">0.232329292036694</Data></Cell>
    <Cell ss:StyleID="s66"><Data ss:Type="Number">0.36707809146283799</Data></Cell>
    <Cell ss:StyleID="s66"><Data ss:Type="Number">-0.13474879942614401</Data></Cell>
    <Cell ss:StyleID="s67"><Data ss:Type="Number">-0.52432420542736402</Data></Cell>
    <Cell ss:StyleID="s67"><Data ss:Type="Number">0.52413385906532695</Data></Cell>
    <Cell ss:StyleID="s67"><Data ss:Type="Number">0.48606793865110398</Data></Cell>
    <Cell ss:StyleID="s67"><Data ss:Type="Number">0.52307843578481905</Data></Cell>
    <Cell ss:StyleID="s67"><Data ss:Type="Number">-2.5526187584199399E-2</Data></Cell>
   </Row>
   <Row ss:AutoFitHeight="0">
    <Cell><Data ss:Type="String">208036_fr5</Data></Cell>
    <Cell><Data ss:Type="String">Q9VMN5</Data></Cell>
    <Cell><Data ss:Type="String">Hsp60C</Data></Cell>
    <Cell><Data ss:Type="String">AGD79959.1</Data></Cell>
    <Cell><Data ss:Type="Number">84.2</Data></Cell>
    <Cell><Data ss:Type="Number">152</Data></Cell>
    <Cell ss:StyleID="s65"><Data ss:Type="Number">2.1000000000000001E-64</Data></Cell>
    <Cell><Data ss:Type="String">heat shock protein 60 </Data></Cell>
    <Cell><Data ss:Type="String">protein folding [GO:0006457]</Data></Cell>
    <Cell><Data ss:Type="String">Marsupenaeus japonicus</Data></Cell>
    <Cell><Data ss:Type="String">grey</Data></Cell>
    <Cell ss:StyleID="s66"><Data ss:Type="Number">6.2721455159184994E-2</Data></Cell>
    <Cell ss:StyleID="s66"><Data ss:Type="Number">1.8432198234210901E-2</Data></Cell>
    <Cell ss:StyleID="s66"><Data ss:Type="Number">4.4289256924974103E-2</Data></Cell>
    <Cell ss:StyleID="s66"><Data ss:Type="Number">-2.5857058690763199E-2</Data></Cell>
    <Cell ss:StyleID="s67"><Data ss:Type="Number">-0.37197934618245498</Data></Cell>
    <Cell ss:StyleID="s67"><Data ss:Type="Number">4.8001184749234101E-2</Data></Cell>
    <Cell ss:StyleID="s67"><Data ss:Type="Number">0.27592117616791201</Data></Cell>
    <Cell ss:StyleID="s67"><Data ss:Type="Number">0.17290860761407501</Data></Cell>
    <Cell ss:StyleID="s67"><Data ss:Type="Number">0.314264857406508</Data></Cell>
   </Row>
   <Row ss:AutoFitHeight="0">
    <Cell><Data ss:Type="String">196843_fr3</Data></Cell>
    <Cell><Data ss:Type="String">P04254</Data></Cell>
    <Cell><Data ss:Type="String">P04254</Data></Cell>
    <Cell><Data ss:Type="String">XP_018023978.1</Data></Cell>
    <Cell><Data ss:Type="Number">69.099999999999994</Data></Cell>
    <Cell><Data ss:Type="Number">188</Data></Cell>
    <Cell ss:StyleID="s65"><Data ss:Type="Number">1.9999999999999999E-64</Data></Cell>
    <Cell><Data ss:Type="String">PREDICTED: hemocyanin B chain-like </Data></Cell>
    <Cell><Data ss:Type="String">oxidation-reduction process [GO:0055114]</Data></Cell>
    <Cell><Data ss:Type="String">Hyalella azteca</Data></Cell>
    <Cell><Data ss:Type="String">grey</Data></Cell>
    <Cell ss:StyleID="s66"><Data ss:Type="Number">0.348637583362577</Data></Cell>
    <Cell ss:StyleID="s66"><Data ss:Type="Number">0.188577603502318</Data></Cell>
    <Cell ss:StyleID="s66"><Data ss:Type="Number">0.16005997986025899</Data></Cell>
    <Cell ss:StyleID="s66"><Data ss:Type="Number">2.8517623642058801E-2</Data></Cell>
    <Cell ss:StyleID="s67"><Data ss:Type="Number">-0.41729267322471503</Data></Cell>
    <Cell ss:StyleID="s67"><Data ss:Type="Number">0.16201519586254101</Data></Cell>
    <Cell ss:StyleID="s67"><Data ss:Type="Number">0.44513885466538899</Data></Cell>
    <Cell ss:StyleID="s67"><Data ss:Type="Number">0.35391765874063302</Data></Cell>
    <Cell ss:StyleID="s67"><Data ss:Type="Number">0.26199991690096902</Data></Cell>
   </Row>
   <Row ss:AutoFitHeight="0">
    <Cell><Data ss:Type="String">147363_fr5</Data></Cell>
    <Cell><Data ss:Type="String">P35415</Data></Cell>
    <Cell><Data ss:Type="String">Prm</Data></Cell>
    <Cell><Data ss:Type="String">XP_022190905.1</Data></Cell>
    <Cell><Data ss:Type="Number">39.200000000000003</Data></Cell>
    <Cell><Data ss:Type="Number">395</Data></Cell>
    <Cell ss:StyleID="s65"><Data ss:Type="Number">1.5999999999999999E-64</Data></Cell>
    <Cell><Data ss:Type="String">paramyosin, long form-like </Data></Cell>
    <Cell><Data ss:Type="String">mesoderm development [GO:0007498]</Data></Cell>
    <Cell><Data ss:Type="String">Nilaparvata lugens</Data></Cell>
    <Cell><Data ss:Type="String">brown</Data></Cell>
    <Cell ss:StyleID="s66"><Data ss:Type="Number">1.6903412504770601</Data></Cell>
    <Cell ss:StyleID="s66"><Data ss:Type="Number">0.88789097512728599</Data></Cell>
    <Cell ss:StyleID="s66"><Data ss:Type="Number">0.80245027534977198</Data></Cell>
    <Cell ss:StyleID="s66"><Data ss:Type="Number">8.5440699777514298E-2</Data></Cell>
    <Cell ss:StyleID="s67"><Data ss:Type="Number">-0.56022487405258603</Data></Cell>
    <Cell ss:StyleID="s67"><Data ss:Type="Number">0.74963272741040099</Data></Cell>
    <Cell ss:StyleID="s67"><Data ss:Type="Number">0.52327509029390096</Data></Cell>
    <Cell ss:StyleID="s67"><Data ss:Type="Number">0.44000450197643498</Data></Cell>
    <Cell ss:StyleID="s67"><Data ss:Type="Number">-9.0161315871536696E-2</Data></Cell>
   </Row>
   <Row ss:AutoFitHeight="0">
    <Cell><Data ss:Type="String">199807_fr1</Data></Cell>
    <Cell><Data ss:Type="String">O44119</Data></Cell>
    <Cell><Data ss:Type="String">TM1</Data></Cell>
    <Cell><Data ss:Type="String">XP_018025602.1</Data></Cell>
    <Cell><Data ss:Type="Number">91.4</Data></Cell>
    <Cell><Data ss:Type="Number">151</Data></Cell>
    <Cell ss:StyleID="s65"><Data ss:Type="Number">9.5000000000000004E-65</Data></Cell>
    <Cell><Data ss:Type="String">PREDICTED: tropomyosin isoform X13 </Data></Cell>
    <Cell ss:Index="10"><Data ss:Type="String">Hyalella azteca</Data></Cell>
    <Cell><Data ss:Type="String">turquoise</Data></Cell>
    <Cell ss:StyleID="s66"><Data ss:Type="Number">1.9963555710620999</Data></Cell>
    <Cell ss:StyleID="s66"><Data ss:Type="Number">0.81333476288841899</Data></Cell>
    <Cell ss:StyleID="s66"><Data ss:Type="Number">1.1830208081736899</Data></Cell>
    <Cell ss:StyleID="s66"><Data ss:Type="Number">-0.369686045285267</Data></Cell>
    <Cell ss:StyleID="s67"><Data ss:Type="Number">-0.51303062633047203</Data></Cell>
    <Cell ss:StyleID="s67"><Data ss:Type="Number">0.66076522781024005</Data></Cell>
    <Cell ss:StyleID="s67"><Data ss:Type="Number">0.54675465131784895</Data></Cell>
    <Cell ss:StyleID="s67"><Data ss:Type="Number">0.57970031874253702</Data></Cell>
    <Cell ss:StyleID="s67"><Data ss:Type="Number">-0.19820743658825901</Data></Cell>
   </Row>
   <Row ss:AutoFitHeight="0">
    <Cell><Data ss:Type="String">14232_fr3</Data></Cell>
    <Cell><Data ss:Type="String">P35554</Data></Cell>
    <Cell><Data ss:Type="String">fln</Data></Cell>
    <Cell><Data ss:Type="String">XP_018013368.1</Data></Cell>
    <Cell><Data ss:Type="Number">73.5</Data></Cell>
    <Cell><Data ss:Type="Number">185</Data></Cell>
    <Cell ss:StyleID="s65"><Data ss:Type="Number">4.4999999999999998E-65</Data></Cell>
    <Cell><Data ss:Type="String">PREDICTED: flightin-like isoform X1 </Data></Cell>
    <Cell><Data ss:Type="String">intermediate filament bundle assembly [GO:0045110]</Data></Cell>
    <Cell><Data ss:Type="String">Hyalella azteca</Data></Cell>
    <Cell><Data ss:Type="String">brown</Data></Cell>
    <Cell ss:StyleID="s66"><Data ss:Type="Number">3.0625140178939101</Data></Cell>
    <Cell ss:StyleID="s66"><Data ss:Type="Number">2.0497312419124998</Data></Cell>
    <Cell ss:StyleID="s66"><Data ss:Type="Number">1.0127827759814101</Data></Cell>
    <Cell ss:StyleID="s66"><Data ss:Type="Number">1.0369484659310899</Data></Cell>
    <Cell ss:StyleID="s67"><Data ss:Type="Number">-0.54371560609654901</Data></Cell>
    <Cell ss:StyleID="s67"><Data ss:Type="Number">0.83088157676557906</Data></Cell>
    <Cell ss:StyleID="s67"><Data ss:Type="Number">0.469842231534087</Data></Cell>
    <Cell ss:StyleID="s67"><Data ss:Type="Number">0.440612545003498</Data></Cell>
    <Cell ss:StyleID="s67"><Data ss:Type="Number">-0.18598294376837601</Data></Cell>
   </Row>
   <Row ss:AutoFitHeight="0">
    <Cell><Data ss:Type="String">205033_fr3</Data></Cell>
    <Cell><Data ss:Type="String">-</Data></Cell>
    <Cell><Data ss:Type="String">-</Data></Cell>
    <Cell><Data ss:Type="String">XP_018007759.1</Data></Cell>
    <Cell><Data ss:Type="Number">33.6</Data></Cell>
    <Cell><Data ss:Type="Number">524</Data></Cell>
    <Cell ss:StyleID="s65"><Data ss:Type="Number">6.3000000000000001E-66</Data></Cell>
    <Cell><Data ss:Type="String">PREDICTED: hemolymph clottable protein-like </Data></Cell>
    <Cell><Data ss:Type="String">-</Data></Cell>
    <Cell><Data ss:Type="String">Hyalella azteca</Data></Cell>
    <Cell><Data ss:Type="String">blue</Data></Cell>
    <Cell ss:StyleID="s66"><Data ss:Type="Number">1.3683737686657</Data></Cell>
    <Cell ss:StyleID="s66"><Data ss:Type="Number">1.2634778709772401</Data></Cell>
    <Cell ss:StyleID="s66"><Data ss:Type="Number">0.10489589768846801</Data></Cell>
    <Cell ss:StyleID="s66"><Data ss:Type="Number">1.1585819732887701</Data></Cell>
    <Cell ss:StyleID="s67"><Data ss:Type="Number">0.65738807624163398</Data></Cell>
    <Cell ss:StyleID="s67"><Data ss:Type="Number">-0.37612662883962</Data></Cell>
    <Cell ss:StyleID="s67"><Data ss:Type="Number">-0.54241755758875299</Data></Cell>
    <Cell ss:StyleID="s67"><Data ss:Type="Number">-0.42229462530733902</Data></Cell>
    <Cell ss:StyleID="s67"><Data ss:Type="Number">-0.29885991219876501</Data></Cell>
   </Row>
   <Row ss:AutoFitHeight="0">
    <Cell><Data ss:Type="String">34079_fr5</Data></Cell>
    <Cell><Data ss:Type="String">P05661</Data></Cell>
    <Cell><Data ss:Type="String">Mhc</Data></Cell>
    <Cell><Data ss:Type="String">XP_018022397.1</Data></Cell>
    <Cell><Data ss:Type="Number">80.400000000000006</Data></Cell>
    <Cell><Data ss:Type="Number">179</Data></Cell>
    <Cell ss:StyleID="s65"><Data ss:Type="Number">4.6999999999999999E-66</Data></Cell>
    <Cell><Data ss:Type="String">PREDICTED: myosin heavy chain, muscle-like isoform X9 </Data></Cell>
    <Cell><Data ss:Type="String">myosin filament organization [GO:0031033]</Data></Cell>
    <Cell><Data ss:Type="String">Hyalella azteca</Data></Cell>
    <Cell><Data ss:Type="String">blue</Data></Cell>
    <Cell ss:StyleID="s66"><Data ss:Type="Number">4.4477956245083403</Data></Cell>
    <Cell ss:StyleID="s66"><Data ss:Type="Number">2.30918012696733</Data></Cell>
    <Cell ss:StyleID="s66"><Data ss:Type="Number">2.1386154975410001</Data></Cell>
    <Cell ss:StyleID="s66"><Data ss:Type="Number">0.17056462942633199</Data></Cell>
    <Cell ss:StyleID="s67"><Data ss:Type="Number">-0.72813080038045697</Data></Cell>
    <Cell ss:StyleID="s67"><Data ss:Type="Number">0.740668199966104</Data></Cell>
    <Cell ss:StyleID="s67"><Data ss:Type="Number">0.644223066224064</Data></Cell>
    <Cell ss:StyleID="s67"><Data ss:Type="Number">0.581077704528008</Data></Cell>
    <Cell ss:StyleID="s67"><Data ss:Type="Number">-2.36063439615448E-2</Data></Cell>
   </Row>
   <Row ss:AutoFitHeight="0">
    <Cell><Data ss:Type="String">200269_fr2</Data></Cell>
    <Cell><Data ss:Type="String">P30436</Data></Cell>
    <Cell><Data ss:Type="String">P30436</Data></Cell>
    <Cell><Data ss:Type="String">XP_002401565.1</Data></Cell>
    <Cell><Data ss:Type="Number">68.8</Data></Cell>
    <Cell><Data ss:Type="Number">208</Data></Cell>
    <Cell ss:StyleID="s65"><Data ss:Type="Number">3.0999999999999997E-66</Data></Cell>
    <Cell><Data ss:Type="String">alpha tubulin, putative </Data></Cell>
    <Cell><Data ss:Type="String">microtubule-based process [GO:0007017]</Data></Cell>
    <Cell><Data ss:Type="String">Ixodes scapularis</Data></Cell>
    <Cell><Data ss:Type="String">grey</Data></Cell>
    <Cell ss:StyleID="s66"><Data ss:Type="Number">2.3082717822257501E-2</Data></Cell>
    <Cell ss:StyleID="s66"><Data ss:Type="Number">8.0140857959573406E-3</Data></Cell>
    <Cell ss:StyleID="s66"><Data ss:Type="Number">1.5068632026300099E-2</Data></Cell>
    <Cell ss:StyleID="s66"><Data ss:Type="Number">-7.0545462303427996E-3</Data></Cell>
    <Cell ss:StyleID="s67"><Data ss:Type="Number">-0.185385075993723</Data></Cell>
    <Cell ss:StyleID="s67"><Data ss:Type="Number">1.5845300694555399E-2</Data></Cell>
    <Cell ss:StyleID="s67"><Data ss:Type="Number">6.3554627606062494E-2</Data></Cell>
    <Cell ss:StyleID="s67"><Data ss:Type="Number">4.0125859838929898E-2</Data></Cell>
    <Cell ss:StyleID="s67"><Data ss:Type="Number">0.31422574535137898</Data></Cell>
   </Row>
   <Row ss:AutoFitHeight="0">
    <Cell><Data ss:Type="String">36242_fr3</Data></Cell>
    <Cell><Data ss:Type="String">P84293</Data></Cell>
    <Cell><Data ss:Type="String">P84293</Data></Cell>
    <Cell><Data ss:Type="String">XP_018023978.1</Data></Cell>
    <Cell><Data ss:Type="Number">66.8</Data></Cell>
    <Cell><Data ss:Type="Number">205</Data></Cell>
    <Cell ss:StyleID="s65"><Data ss:Type="Number">2.3E-67</Data></Cell>
    <Cell><Data ss:Type="String">PREDICTED: hemocyanin B chain-like </Data></Cell>
    <Cell><Data ss:Type="String">oxidation-reduction process [GO:0055114]</Data></Cell>
    <Cell><Data ss:Type="String">Hyalella azteca</Data></Cell>
    <Cell><Data ss:Type="String">turquoise</Data></Cell>
    <Cell ss:StyleID="s66"><Data ss:Type="Number">4.5562951301473404</Data></Cell>
    <Cell ss:StyleID="s66"><Data ss:Type="Number">2.78804754861648</Data></Cell>
    <Cell ss:StyleID="s66"><Data ss:Type="Number">1.76824758153087</Data></Cell>
    <Cell ss:StyleID="s66"><Data ss:Type="Number">1.0197999670856099</Data></Cell>
    <Cell ss:StyleID="s67"><Data ss:Type="Number">-0.583154626305595</Data></Cell>
    <Cell ss:StyleID="s67"><Data ss:Type="Number">0.65842030384566397</Data></Cell>
    <Cell ss:StyleID="s67"><Data ss:Type="Number">0.68788697357498496</Data></Cell>
    <Cell ss:StyleID="s67"><Data ss:Type="Number">0.74636262353469296</Data></Cell>
    <Cell ss:StyleID="s67"><Data ss:Type="Number">-0.246420193523643</Data></Cell>
   </Row>
   <Row ss:AutoFitHeight="0">
    <Cell><Data ss:Type="String">17029_fr2</Data></Cell>
    <Cell><Data ss:Type="String">Q4GXH5</Data></Cell>
    <Cell><Data ss:Type="String">RpL17</Data></Cell>
    <Cell><Data ss:Type="String">XP_018015290.1</Data></Cell>
    <Cell><Data ss:Type="Number">59.9</Data></Cell>
    <Cell><Data ss:Type="Number">237</Data></Cell>
    <Cell ss:StyleID="s65"><Data ss:Type="Number">3.7E-68</Data></Cell>
    <Cell><Data ss:Type="String">PREDICTED: 60S ribosomal protein L17-like </Data></Cell>
    <Cell><Data ss:Type="String">translation [GO:0006412]</Data></Cell>
    <Cell><Data ss:Type="String">Hyalella azteca</Data></Cell>
    <Cell><Data ss:Type="String">turquoise</Data></Cell>
    <Cell ss:StyleID="s66"><Data ss:Type="Number">0.79319765499332096</Data></Cell>
    <Cell ss:StyleID="s66"><Data ss:Type="Number">0.48365633946001202</Data></Cell>
    <Cell ss:StyleID="s66"><Data ss:Type="Number">0.30954131553330899</Data></Cell>
    <Cell ss:StyleID="s66"><Data ss:Type="Number">0.174115023926703</Data></Cell>
    <Cell ss:StyleID="s67"><Data ss:Type="Number">-0.49008582746312401</Data></Cell>
    <Cell ss:StyleID="s67"><Data ss:Type="Number">0.35994909794031399</Data></Cell>
    <Cell ss:StyleID="s67"><Data ss:Type="Number">0.61837708875802</Data></Cell>
    <Cell ss:StyleID="s67"><Data ss:Type="Number">0.590242562297984</Data></Cell>
    <Cell ss:StyleID="s67"><Data ss:Type="Number">1.38839946634862E-2</Data></Cell>
   </Row>
   <Row ss:AutoFitHeight="0">
    <Cell><Data ss:Type="String">198421_fr3</Data></Cell>
    <Cell><Data ss:Type="String">-</Data></Cell>
    <Cell><Data ss:Type="String">-</Data></Cell>
    <Cell><Data ss:Type="String">XP_018026431.1</Data></Cell>
    <Cell><Data ss:Type="Number">53.5</Data></Cell>
    <Cell><Data ss:Type="Number">269</Data></Cell>
    <Cell ss:StyleID="s65"><Data ss:Type="Number">3.4000000000000002E-68</Data></Cell>
    <Cell><Data ss:Type="String">PREDICTED: uncharacterized protein LOC108681867 </Data></Cell>
    <Cell><Data ss:Type="String">-</Data></Cell>
    <Cell><Data ss:Type="String">Hyalella azteca</Data></Cell>
    <Cell><Data ss:Type="String">turquoise</Data></Cell>
    <Cell ss:StyleID="s66"><Data ss:Type="Number">3.42018492360191</Data></Cell>
    <Cell ss:StyleID="s66"><Data ss:Type="Number">2.1885376646069101</Data></Cell>
    <Cell ss:StyleID="s66"><Data ss:Type="Number">1.231647258995</Data></Cell>
    <Cell ss:StyleID="s66"><Data ss:Type="Number">0.95689040561191097</Data></Cell>
    <Cell ss:StyleID="s67"><Data ss:Type="Number">-0.53010283570480798</Data></Cell>
    <Cell ss:StyleID="s67"><Data ss:Type="Number">0.57491334000536198</Data></Cell>
    <Cell ss:StyleID="s67"><Data ss:Type="Number">0.54960508750597703</Data></Cell>
    <Cell ss:StyleID="s67"><Data ss:Type="Number">0.64687493677701502</Data></Cell>
    <Cell ss:StyleID="s67"><Data ss:Type="Number">-0.24144647526018601</Data></Cell>
   </Row>
   <Row ss:AutoFitHeight="0">
    <Cell><Data ss:Type="String">98152_fr5</Data></Cell>
    <Cell><Data ss:Type="String">P09445</Data></Cell>
    <Cell><Data ss:Type="String">EEF2</Data></Cell>
    <Cell><Data ss:Type="String">XP_018014760.1</Data></Cell>
    <Cell><Data ss:Type="Number">70.8</Data></Cell>
    <Cell><Data ss:Type="Number">202</Data></Cell>
    <Cell ss:StyleID="s65"><Data ss:Type="Number">1.5E-68</Data></Cell>
    <Cell><Data ss:Type="String">PREDICTED: translation elongation factor 2-like </Data></Cell>
    <Cell><Data ss:Type="String">response to estradiol [GO:0032355]</Data></Cell>
    <Cell><Data ss:Type="String">Hyalella azteca</Data></Cell>
    <Cell><Data ss:Type="String">grey</Data></Cell>
    <Cell ss:StyleID="s66"><Data ss:Type="Number">0.830839959359437</Data></Cell>
    <Cell ss:StyleID="s66"><Data ss:Type="Number">0.13720046387865001</Data></Cell>
    <Cell ss:StyleID="s66"><Data ss:Type="Number">0.69363949548078796</Data></Cell>
    <Cell ss:StyleID="s66"><Data ss:Type="Number">-0.55643903160213803</Data></Cell>
    <Cell ss:StyleID="s67"><Data ss:Type="Number">-0.52888944275041005</Data></Cell>
    <Cell ss:StyleID="s67"><Data ss:Type="Number">3.2293784597467103E-2</Data></Cell>
    <Cell ss:StyleID="s67"><Data ss:Type="Number">0.53487595580756098</Data></Cell>
    <Cell ss:StyleID="s67"><Data ss:Type="Number">0.26399924256564</Data></Cell>
    <Cell ss:StyleID="s67"><Data ss:Type="Number">0.63030540652399103</Data></Cell>
   </Row>
   <Row ss:AutoFitHeight="0">
    <Cell><Data ss:Type="String">185506_fr1</Data></Cell>
    <Cell><Data ss:Type="String">Q921F4</Data></Cell>
    <Cell><Data ss:Type="String">Hnrnpll</Data></Cell>
    <Cell><Data ss:Type="String">XP_018026554.1</Data></Cell>
    <Cell><Data ss:Type="Number">66.2</Data></Cell>
    <Cell><Data ss:Type="Number">219</Data></Cell>
    <Cell ss:StyleID="s65"><Data ss:Type="Number">1.1E-68</Data></Cell>
    <Cell><Data ss:Type="String">PREDICTED: heterogeneous nuclear ribonucleoprotein L-like isoform X2 </Data></Cell>
    <Cell><Data ss:Type="String">RNA metabolic process [GO:0016070]</Data></Cell>
    <Cell><Data ss:Type="String">Hyalella azteca</Data></Cell>
    <Cell><Data ss:Type="String">grey</Data></Cell>
    <Cell ss:StyleID="s66"><Data ss:Type="Number">0.164098248827245</Data></Cell>
    <Cell ss:StyleID="s66"><Data ss:Type="Number">5.1642352622408003E-2</Data></Cell>
    <Cell ss:StyleID="s66"><Data ss:Type="Number">0.11245589620483699</Data></Cell>
    <Cell ss:StyleID="s66"><Data ss:Type="Number">-6.0813543582429103E-2</Data></Cell>
    <Cell ss:StyleID="s67"><Data ss:Type="Number">-0.37584912583458802</Data></Cell>
    <Cell ss:StyleID="s67"><Data ss:Type="Number">-6.2083155639310598E-2</Data></Cell>
    <Cell ss:StyleID="s67"><Data ss:Type="Number">0.33706115872229597</Data></Cell>
    <Cell ss:StyleID="s67"><Data ss:Type="Number">0.20450339802928</Data></Cell>
    <Cell ss:StyleID="s67"><Data ss:Type="Number">0.48020436821579798</Data></Cell>
   </Row>
   <Row ss:AutoFitHeight="0">
    <Cell><Data ss:Type="String">48828_fr2</Data></Cell>
    <Cell><Data ss:Type="String">P41339</Data></Cell>
    <Cell><Data ss:Type="String">LOC106476934</Data></Cell>
    <Cell><Data ss:Type="String">KRX51870.1</Data></Cell>
    <Cell><Data ss:Type="Number">49.1</Data></Cell>
    <Cell><Data ss:Type="Number">350</Data></Cell>
    <Cell ss:StyleID="s65"><Data ss:Type="Number">9.2999999999999998E-69</Data></Cell>
    <Cell><Data ss:Type="String">Actin, acrosomal process isoform, partial </Data></Cell>
    <Cell ss:Index="10"><Data ss:Type="String">Trichinella sp. T9</Data></Cell>
    <Cell><Data ss:Type="String">grey</Data></Cell>
    <Cell ss:StyleID="s66"><Data ss:Type="Number">6.4221506849882606E-2</Data></Cell>
    <Cell ss:StyleID="s66"><Data ss:Type="Number">4.4650907051095E-3</Data></Cell>
    <Cell ss:StyleID="s66"><Data ss:Type="Number">5.9756416144773103E-2</Data></Cell>
    <Cell ss:StyleID="s66"><Data ss:Type="Number">-5.5291325439663599E-2</Data></Cell>
    <Cell ss:StyleID="s67"><Data ss:Type="Number">-0.37454953469750601</Data></Cell>
    <Cell ss:StyleID="s67"><Data ss:Type="Number">0.39932879925625198</Data></Cell>
    <Cell ss:StyleID="s67"><Data ss:Type="Number">0.34537521390243903</Data></Cell>
    <Cell ss:StyleID="s67"><Data ss:Type="Number">0.29488772446306899</Data></Cell>
    <Cell ss:StyleID="s67"><Data ss:Type="Number">4.4817323105247601E-2</Data></Cell>
   </Row>
   <Row ss:AutoFitHeight="0">
    <Cell><Data ss:Type="String">65834_fr4</Data></Cell>
    <Cell><Data ss:Type="String">P02299</Data></Cell>
    <Cell><Data ss:Type="String">His3</Data></Cell>
    <Cell><Data ss:Type="String">XP_020631575.1</Data></Cell>
    <Cell><Data ss:Type="Number">99.3</Data></Cell>
    <Cell><Data ss:Type="Number">139</Data></Cell>
    <Cell ss:StyleID="s65"><Data ss:Type="Number">4.8000000000000002E-69</Data></Cell>
    <Cell><Data ss:Type="String">histone H3-like </Data></Cell>
    <Cell><Data ss:Type="String">cellular protein metabolic process [GO:0044267]</Data></Cell>
    <Cell><Data ss:Type="String">Orbicella faveolata</Data></Cell>
    <Cell><Data ss:Type="String">blue</Data></Cell>
    <Cell ss:StyleID="s66"><Data ss:Type="Number">5.5260864125426696</Data></Cell>
    <Cell ss:StyleID="s66"><Data ss:Type="Number">4.4971189842854598</Data></Cell>
    <Cell ss:StyleID="s66"><Data ss:Type="Number">1.0289674282572201</Data></Cell>
    <Cell ss:StyleID="s66"><Data ss:Type="Number">3.4681515560282401</Data></Cell>
    <Cell ss:StyleID="s67"><Data ss:Type="Number">-0.79721055687693498</Data></Cell>
    <Cell ss:StyleID="s67"><Data ss:Type="Number">0.46412657732638601</Data></Cell>
    <Cell ss:StyleID="s67"><Data ss:Type="Number">0.76727407307662998</Data></Cell>
    <Cell ss:StyleID="s67"><Data ss:Type="Number">0.63593844814591205</Data></Cell>
    <Cell ss:StyleID="s67"><Data ss:Type="Number">0.46777954377578101</Data></Cell>
   </Row>
   <Row ss:AutoFitHeight="0">
    <Cell><Data ss:Type="String">48760_fr1</Data></Cell>
    <Cell><Data ss:Type="String">P80096</Data></Cell>
    <Cell><Data ss:Type="String">P80096</Data></Cell>
    <Cell><Data ss:Type="String">XP_018012847.1</Data></Cell>
    <Cell><Data ss:Type="Number">60.2</Data></Cell>
    <Cell><Data ss:Type="Number">261</Data></Cell>
    <Cell ss:StyleID="s65"><Data ss:Type="Number">3.6000000000000002E-69</Data></Cell>
    <Cell><Data ss:Type="String">PREDICTED: hemocyanin-like </Data></Cell>
    <Cell><Data ss:Type="String">oxidation-reduction process [GO:0055114]</Data></Cell>
    <Cell><Data ss:Type="String">Hyalella azteca</Data></Cell>
    <Cell><Data ss:Type="String">turquoise</Data></Cell>
    <Cell ss:StyleID="s66"><Data ss:Type="Number">2.5778290605510299</Data></Cell>
    <Cell ss:StyleID="s66"><Data ss:Type="Number">1.2957791254684701</Data></Cell>
    <Cell ss:StyleID="s66"><Data ss:Type="Number">1.2820499350825501</Data></Cell>
    <Cell ss:StyleID="s66"><Data ss:Type="Number">1.37291903859218E-2</Data></Cell>
    <Cell ss:StyleID="s67"><Data ss:Type="Number">-0.59530162098148598</Data></Cell>
    <Cell ss:StyleID="s67"><Data ss:Type="Number">0.584650086858165</Data></Cell>
    <Cell ss:StyleID="s67"><Data ss:Type="Number">0.567069328238337</Data></Cell>
    <Cell ss:StyleID="s67"><Data ss:Type="Number">0.58165937665445799</Data></Cell>
    <Cell ss:StyleID="s67"><Data ss:Type="Number">-0.164332530662086</Data></Cell>
   </Row>
   <Row ss:AutoFitHeight="0">
    <Cell><Data ss:Type="String">3149_fr2</Data></Cell>
    <Cell><Data ss:Type="String">P05661</Data></Cell>
    <Cell><Data ss:Type="String">Mhc</Data></Cell>
    <Cell><Data ss:Type="String">BAK61430.1</Data></Cell>
    <Cell><Data ss:Type="Number">58.7</Data></Cell>
    <Cell><Data ss:Type="Number">264</Data></Cell>
    <Cell ss:StyleID="s65"><Data ss:Type="Number">2.6000000000000002E-69</Data></Cell>
    <Cell><Data ss:Type="String">myosin heavy chain type b </Data></Cell>
    <Cell><Data ss:Type="String">locomotion [GO:0040011]</Data></Cell>
    <Cell><Data ss:Type="String">Marsupenaeus japonicus</Data></Cell>
    <Cell><Data ss:Type="String">grey</Data></Cell>
    <Cell ss:StyleID="s66"><Data ss:Type="Number">0.341538947647619</Data></Cell>
    <Cell ss:StyleID="s66"><Data ss:Type="Number">0.229503772722251</Data></Cell>
    <Cell ss:StyleID="s66"><Data ss:Type="Number">0.112035174925369</Data></Cell>
    <Cell ss:StyleID="s66"><Data ss:Type="Number">0.117468597796882</Data></Cell>
    <Cell ss:StyleID="s67"><Data ss:Type="Number">-0.21158783211880899</Data></Cell>
    <Cell ss:StyleID="s67"><Data ss:Type="Number">3.6765208150378099E-2</Data></Cell>
    <Cell ss:StyleID="s67"><Data ss:Type="Number">0.12002177823056701</Data></Cell>
    <Cell ss:StyleID="s67"><Data ss:Type="Number">-0.15340595997648501</Data></Cell>
    <Cell ss:StyleID="s67"><Data ss:Type="Number">0.38357814675484803</Data></Cell>
   </Row>
   <Row ss:AutoFitHeight="0">
    <Cell><Data ss:Type="String">170702_fr2</Data></Cell>
    <Cell><Data ss:Type="String">Q5BKL9</Data></Cell>
    <Cell><Data ss:Type="String">sdf4</Data></Cell>
    <Cell><Data ss:Type="String">XP_018019895.1</Data></Cell>
    <Cell><Data ss:Type="Number">68.3</Data></Cell>
    <Cell><Data ss:Type="Number">218</Data></Cell>
    <Cell ss:StyleID="s65"><Data ss:Type="Number">1.3000000000000001E-69</Data></Cell>
    <Cell><Data ss:Type="String">PREDICTED: sarcoplasmic calcium-binding protein 1-like isoform X1 </Data></Cell>
    <Cell ss:Index="10"><Data ss:Type="String">Hyalella azteca</Data></Cell>
    <Cell><Data ss:Type="String">grey</Data></Cell>
    <Cell ss:StyleID="s66"><Data ss:Type="Number">1.1398900706307999</Data></Cell>
    <Cell ss:StyleID="s66"><Data ss:Type="Number">0.27277545943086301</Data></Cell>
    <Cell ss:StyleID="s66"><Data ss:Type="Number">0.86711461119994104</Data></Cell>
    <Cell ss:StyleID="s66"><Data ss:Type="Number">-0.59433915176907903</Data></Cell>
    <Cell ss:StyleID="s67"><Data ss:Type="Number">-0.350557549363264</Data></Cell>
    <Cell ss:StyleID="s67"><Data ss:Type="Number">0.64092980884957396</Data></Cell>
    <Cell ss:StyleID="s67"><Data ss:Type="Number">0.31699022526762599</Data></Cell>
    <Cell ss:StyleID="s67"><Data ss:Type="Number">0.32234219374501299</Data></Cell>
    <Cell ss:StyleID="s67"><Data ss:Type="Number">-0.179114595728743</Data></Cell>
   </Row>
   <Row ss:AutoFitHeight="0">
    <Cell><Data ss:Type="String">37670_fr4</Data></Cell>
    <Cell><Data ss:Type="String">P08059</Data></Cell>
    <Cell><Data ss:Type="String">GPI</Data></Cell>
    <Cell><Data ss:Type="String">XP_018023568.1</Data></Cell>
    <Cell><Data ss:Type="Number">77.7</Data></Cell>
    <Cell><Data ss:Type="Number">188</Data></Cell>
    <Cell ss:StyleID="s65"><Data ss:Type="Number">2.1999999999999999E-70</Data></Cell>
    <Cell><Data ss:Type="String">PREDICTED: glucose-6-phosphate isomerase-like </Data></Cell>
    <Cell><Data ss:Type="String">hemostasis [GO:0007599]</Data></Cell>
    <Cell><Data ss:Type="String">Hyalella azteca</Data></Cell>
    <Cell><Data ss:Type="String">turquoise</Data></Cell>
    <Cell ss:StyleID="s66"><Data ss:Type="Number">5.0008762592523999</Data></Cell>
    <Cell ss:StyleID="s66"><Data ss:Type="Number">3.1344290274708801</Data></Cell>
    <Cell ss:StyleID="s66"><Data ss:Type="Number">1.8664472317815199</Data></Cell>
    <Cell ss:StyleID="s66"><Data ss:Type="Number">1.26798179568936</Data></Cell>
    <Cell ss:StyleID="s67"><Data ss:Type="Number">-0.64937812896429203</Data></Cell>
    <Cell ss:StyleID="s67"><Data ss:Type="Number">0.47348631982419798</Data></Cell>
    <Cell ss:StyleID="s67"><Data ss:Type="Number">0.77973836844340805</Data></Cell>
    <Cell ss:StyleID="s67"><Data ss:Type="Number">0.81870238450023902</Data></Cell>
    <Cell ss:StyleID="s67"><Data ss:Type="Number">-6.6042049924655205E-2</Data></Cell>
   </Row>
   <Row ss:AutoFitHeight="0">
    <Cell><Data ss:Type="String">37276_fr6</Data></Cell>
    <Cell><Data ss:Type="String">P05661</Data></Cell>
    <Cell><Data ss:Type="String">Mhc</Data></Cell>
    <Cell><Data ss:Type="String">XP_018022402.1</Data></Cell>
    <Cell><Data ss:Type="Number">76.099999999999994</Data></Cell>
    <Cell><Data ss:Type="Number">209</Data></Cell>
    <Cell ss:StyleID="s65"><Data ss:Type="Number">1.7E-70</Data></Cell>
    <Cell><Data ss:Type="String">PREDICTED: myosin heavy chain, muscle-like isoform X14 </Data></Cell>
    <Cell><Data ss:Type="String">myosin filament organization [GO:0031033]</Data></Cell>
    <Cell><Data ss:Type="String">Hyalella azteca</Data></Cell>
    <Cell><Data ss:Type="String">brown</Data></Cell>
    <Cell ss:StyleID="s66"><Data ss:Type="Number">9.5651955780801092</Data></Cell>
    <Cell ss:StyleID="s66"><Data ss:Type="Number">3.5216382260280898</Data></Cell>
    <Cell ss:StyleID="s66"><Data ss:Type="Number">6.0435573520520203</Data></Cell>
    <Cell ss:StyleID="s66"><Data ss:Type="Number">-2.52191912602393</Data></Cell>
    <Cell ss:StyleID="s67"><Data ss:Type="Number">-0.72643259393902804</Data></Cell>
    <Cell ss:StyleID="s67"><Data ss:Type="Number">0.90109772022486601</Data></Cell>
    <Cell ss:StyleID="s67"><Data ss:Type="Number">0.70908652935031602</Data></Cell>
    <Cell ss:StyleID="s67"><Data ss:Type="Number">0.71172429713874796</Data></Cell>
    <Cell ss:StyleID="s67"><Data ss:Type="Number">-0.15194049101527099</Data></Cell>
   </Row>
   <Row ss:AutoFitHeight="0">
    <Cell><Data ss:Type="String">195102_fr4</Data></Cell>
    <Cell><Data ss:Type="String">P05661</Data></Cell>
    <Cell><Data ss:Type="String">Mhc</Data></Cell>
    <Cell><Data ss:Type="String">XP_018022406.1</Data></Cell>
    <Cell><Data ss:Type="Number">66.400000000000006</Data></Cell>
    <Cell><Data ss:Type="Number">247</Data></Cell>
    <Cell ss:StyleID="s65"><Data ss:Type="Number">6.9000000000000003E-71</Data></Cell>
    <Cell><Data ss:Type="String">PREDICTED: myosin heavy chain, muscle-like isoform X18 </Data></Cell>
    <Cell><Data ss:Type="String">myosin filament organization [GO:0031033]</Data></Cell>
    <Cell><Data ss:Type="String">Hyalella azteca</Data></Cell>
    <Cell><Data ss:Type="String">blue</Data></Cell>
    <Cell ss:StyleID="s66"><Data ss:Type="Number">0.91229288147779097</Data></Cell>
    <Cell ss:StyleID="s66"><Data ss:Type="Number">0.72564329025546903</Data></Cell>
    <Cell ss:StyleID="s66"><Data ss:Type="Number">0.186649591222322</Data></Cell>
    <Cell ss:StyleID="s66"><Data ss:Type="Number">0.53899369903314798</Data></Cell>
    <Cell ss:StyleID="s67"><Data ss:Type="Number">-0.623871817261485</Data></Cell>
    <Cell ss:StyleID="s67"><Data ss:Type="Number">0.43895542980073998</Data></Cell>
    <Cell ss:StyleID="s67"><Data ss:Type="Number">0.56303574267540202</Data></Cell>
    <Cell ss:StyleID="s67"><Data ss:Type="Number">0.34850396534730099</Data></Cell>
    <Cell ss:StyleID="s67"><Data ss:Type="Number">0.17448539226822099</Data></Cell>
   </Row>
   <Row ss:AutoFitHeight="0">
    <Cell><Data ss:Type="String">216880_fr6</Data></Cell>
    <Cell><Data ss:Type="String">P81182</Data></Cell>
    <Cell><Data ss:Type="String">P81182</Data></Cell>
    <Cell><Data ss:Type="String">XP_018009303.1</Data></Cell>
    <Cell><Data ss:Type="Number">48.5</Data></Cell>
    <Cell><Data ss:Type="Number">295</Data></Cell>
    <Cell ss:StyleID="s65"><Data ss:Type="Number">2.5999999999999999E-71</Data></Cell>
    <Cell><Data ss:Type="String">PREDICTED: uncharacterized protein LOC108666875 </Data></Cell>
    <Cell><Data ss:Type="String">immune system process [GO:0002376]</Data></Cell>
    <Cell><Data ss:Type="String">Hyalella azteca</Data></Cell>
    <Cell><Data ss:Type="String">grey</Data></Cell>
    <Cell ss:StyleID="s66"><Data ss:Type="Number">0.63719156276889599</Data></Cell>
    <Cell ss:StyleID="s66"><Data ss:Type="Number">0.20083729750269499</Data></Cell>
    <Cell ss:StyleID="s66"><Data ss:Type="Number">0.43635426526620102</Data></Cell>
    <Cell ss:StyleID="s66"><Data ss:Type="Number">-0.235516967763505</Data></Cell>
    <Cell ss:StyleID="s67"><Data ss:Type="Number">-0.420624775743699</Data></Cell>
    <Cell ss:StyleID="s67"><Data ss:Type="Number">0.53785473645693405</Data></Cell>
    <Cell ss:StyleID="s67"><Data ss:Type="Number">0.43816411421222301</Data></Cell>
    <Cell ss:StyleID="s67"><Data ss:Type="Number">0.41917042844832098</Data></Cell>
    <Cell ss:StyleID="s67"><Data ss:Type="Number">-6.6098433720429298E-2</Data></Cell>
   </Row>
   <Row ss:AutoFitHeight="0">
    <Cell><Data ss:Type="String">24823_fr3</Data></Cell>
    <Cell><Data ss:Type="String">Q90593</Data></Cell>
    <Cell><Data ss:Type="String">HSPA5</Data></Cell>
    <Cell><Data ss:Type="String">ADR79281.1</Data></Cell>
    <Cell><Data ss:Type="Number">42.6</Data></Cell>
    <Cell><Data ss:Type="Number">390</Data></Cell>
    <Cell ss:StyleID="s65"><Data ss:Type="Number">1.9E-72</Data></Cell>
    <Cell><Data ss:Type="String">Hsp70 </Data></Cell>
    <Cell><Data ss:Type="String">cellular response to nerve growth factor stimulus [GO:1990090]</Data></Cell>
    <Cell><Data ss:Type="String">Brachionus ibericus</Data></Cell>
    <Cell><Data ss:Type="String">turquoise</Data></Cell>
    <Cell ss:StyleID="s66"><Data ss:Type="Number">0.942966045990555</Data></Cell>
    <Cell ss:StyleID="s66"><Data ss:Type="Number">0.43509909974314998</Data></Cell>
    <Cell ss:StyleID="s66"><Data ss:Type="Number">0.50786694624740503</Data></Cell>
    <Cell ss:StyleID="s66"><Data ss:Type="Number">-7.2767846504255301E-2</Data></Cell>
    <Cell ss:StyleID="s67"><Data ss:Type="Number">-0.57010061101196197</Data></Cell>
    <Cell ss:StyleID="s67"><Data ss:Type="Number">0.32647939457487501</Data></Cell>
    <Cell ss:StyleID="s67"><Data ss:Type="Number">0.57964174455430295</Data></Cell>
    <Cell ss:StyleID="s67"><Data ss:Type="Number">0.56645874609690805</Data></Cell>
    <Cell ss:StyleID="s67"><Data ss:Type="Number">8.2868280885143197E-2</Data></Cell>
   </Row>
   <Row ss:AutoFitHeight="0">
    <Cell><Data ss:Type="String">153121_fr6</Data></Cell>
    <Cell><Data ss:Type="String">Q8SPU8</Data></Cell>
    <Cell><Data ss:Type="String">DHRS4</Data></Cell>
    <Cell><Data ss:Type="String">XP_018013090.1</Data></Cell>
    <Cell><Data ss:Type="Number">65.400000000000006</Data></Cell>
    <Cell><Data ss:Type="Number">231</Data></Cell>
    <Cell ss:StyleID="s65"><Data ss:Type="Number">1.3999999999999999E-72</Data></Cell>
    <Cell><Data ss:Type="String">PREDICTED: dehydrogenase/reductase SDR family member 4-like </Data></Cell>
    <Cell><Data ss:Type="String">negative regulation of cell proliferation [GO:0008285]</Data></Cell>
    <Cell><Data ss:Type="String">Hyalella azteca</Data></Cell>
    <Cell><Data ss:Type="String">turquoise</Data></Cell>
    <Cell ss:StyleID="s66"><Data ss:Type="Number">1.96927588026011</Data></Cell>
    <Cell ss:StyleID="s66"><Data ss:Type="Number">1.3868584218671101</Data></Cell>
    <Cell ss:StyleID="s66"><Data ss:Type="Number">0.58241745839299897</Data></Cell>
    <Cell ss:StyleID="s66"><Data ss:Type="Number">0.80444096347410998</Data></Cell>
    <Cell ss:StyleID="s67"><Data ss:Type="Number">-0.50420248545660395</Data></Cell>
    <Cell ss:StyleID="s67"><Data ss:Type="Number">0.47616156280712002</Data></Cell>
    <Cell ss:StyleID="s67"><Data ss:Type="Number">0.57901688116990502</Data></Cell>
    <Cell ss:StyleID="s67"><Data ss:Type="Number">0.65540839691986397</Data></Cell>
    <Cell ss:StyleID="s67"><Data ss:Type="Number">-0.18771183347815701</Data></Cell>
   </Row>
   <Row ss:AutoFitHeight="0">
    <Cell><Data ss:Type="String">183846_fr1</Data></Cell>
    <Cell><Data ss:Type="String">Q2F637</Data></Cell>
    <Cell><Data ss:Type="String">14-3-3zeta</Data></Cell>
    <Cell><Data ss:Type="String">XP_018019106.1</Data></Cell>
    <Cell><Data ss:Type="Number">72.900000000000006</Data></Cell>
    <Cell><Data ss:Type="Number">225</Data></Cell>
    <Cell ss:StyleID="s65"><Data ss:Type="Number">4.4E-73</Data></Cell>
    <Cell><Data ss:Type="String">PREDICTED: 14-3-3 protein zeta isoform X1 </Data></Cell>
    <Cell><Data ss:Type="String">protein folding [GO:0006457]</Data></Cell>
    <Cell><Data ss:Type="String">Hyalella azteca</Data></Cell>
    <Cell><Data ss:Type="String">grey</Data></Cell>
    <Cell ss:StyleID="s66"><Data ss:Type="Number">1.3323607075174E-2</Data></Cell>
    <Cell ss:StyleID="s66"><Data ss:Type="Number">3.0626385607110999E-3</Data></Cell>
    <Cell ss:StyleID="s66"><Data ss:Type="Number">1.02609685144629E-2</Data></Cell>
    <Cell ss:StyleID="s66"><Data ss:Type="Number">-7.1983299537517701E-3</Data></Cell>
    <Cell ss:StyleID="s67"><Data ss:Type="Number">-0.31029212065317702</Data></Cell>
    <Cell ss:StyleID="s67"><Data ss:Type="Number">0.24483834280217401</Data></Cell>
    <Cell ss:StyleID="s67"><Data ss:Type="Number">0.30772093898317399</Data></Cell>
    <Cell ss:StyleID="s67"><Data ss:Type="Number">0.18308818431818399</Data></Cell>
    <Cell ss:StyleID="s67"><Data ss:Type="Number">9.6161014154944005E-2</Data></Cell>
   </Row>
   <Row ss:AutoFitHeight="0">
    <Cell><Data ss:Type="String">130036_fr1</Data></Cell>
    <Cell><Data ss:Type="String">Q1JPY8</Data></Cell>
    <Cell><Data ss:Type="String">pspc1</Data></Cell>
    <Cell><Data ss:Type="String">XP_018008940.1</Data></Cell>
    <Cell><Data ss:Type="Number">46.8</Data></Cell>
    <Cell><Data ss:Type="Number">389</Data></Cell>
    <Cell ss:StyleID="s65"><Data ss:Type="Number">2.2999999999999999E-73</Data></Cell>
    <Cell><Data ss:Type="String">PREDICTED: protein no-on-transient A-like </Data></Cell>
    <Cell><Data ss:Type="String">histone H3 deacetylation [GO:0070932]</Data></Cell>
    <Cell><Data ss:Type="String">Hyalella azteca</Data></Cell>
    <Cell><Data ss:Type="String">yellow</Data></Cell>
    <Cell ss:StyleID="s66"><Data ss:Type="Number">1.2197656154817</Data></Cell>
    <Cell ss:StyleID="s66"><Data ss:Type="Number">0.97830816464482195</Data></Cell>
    <Cell ss:StyleID="s66"><Data ss:Type="Number">0.241457450836883</Data></Cell>
    <Cell ss:StyleID="s66"><Data ss:Type="Number">0.73685071380793898</Data></Cell>
    <Cell ss:StyleID="s67"><Data ss:Type="Number">-0.31927276914625202</Data></Cell>
    <Cell ss:StyleID="s67"><Data ss:Type="Number">-0.14726707740186401</Data></Cell>
    <Cell ss:StyleID="s67"><Data ss:Type="Number">0.30637720903799698</Data></Cell>
    <Cell ss:StyleID="s67"><Data ss:Type="Number">9.5755103335757499E-2</Data></Cell>
    <Cell ss:StyleID="s67"><Data ss:Type="Number">0.78476420168557803</Data></Cell>
   </Row>
   <Row ss:AutoFitHeight="0">
    <Cell><Data ss:Type="String">130139_fr1</Data></Cell>
    <Cell><Data ss:Type="String">Q7ZWN5</Data></Cell>
    <Cell><Data ss:Type="String">tpi1</Data></Cell>
    <Cell><Data ss:Type="String">XP_018024838.1</Data></Cell>
    <Cell><Data ss:Type="Number">76.3</Data></Cell>
    <Cell><Data ss:Type="Number">186</Data></Cell>
    <Cell ss:StyleID="s65"><Data ss:Type="Number">1.9000000000000001E-73</Data></Cell>
    <Cell><Data ss:Type="String">PREDICTED: triosephosphate isomerase B-like </Data></Cell>
    <Cell><Data ss:Type="String">glycerol catabolic process [GO:0019563]</Data></Cell>
    <Cell><Data ss:Type="String">Hyalella azteca</Data></Cell>
    <Cell><Data ss:Type="String">turquoise</Data></Cell>
    <Cell ss:StyleID="s66"><Data ss:Type="Number">4.7013945504806998</Data></Cell>
    <Cell ss:StyleID="s66"><Data ss:Type="Number">2.5874331746048602</Data></Cell>
    <Cell ss:StyleID="s66"><Data ss:Type="Number">2.11396137587584</Data></Cell>
    <Cell ss:StyleID="s66"><Data ss:Type="Number">0.47347179872902301</Data></Cell>
    <Cell ss:StyleID="s67"><Data ss:Type="Number">-0.61042517249995998</Data></Cell>
    <Cell ss:StyleID="s67"><Data ss:Type="Number">0.64448596848486694</Data></Cell>
    <Cell ss:StyleID="s67"><Data ss:Type="Number">0.64528498597537898</Data></Cell>
    <Cell ss:StyleID="s67"><Data ss:Type="Number">0.73061369976215496</Data></Cell>
    <Cell ss:StyleID="s67"><Data ss:Type="Number">-0.19142783303118399</Data></Cell>
   </Row>
   <Row ss:AutoFitHeight="0">
    <Cell><Data ss:Type="String">8924_fr2</Data></Cell>
    <Cell><Data ss:Type="String">P05690</Data></Cell>
    <Cell><Data ss:Type="String">vit-2</Data></Cell>
    <Cell><Data ss:Type="String">ADF81052.1</Data></Cell>
    <Cell><Data ss:Type="Number">94.8</Data></Cell>
    <Cell><Data ss:Type="Number">154</Data></Cell>
    <Cell ss:StyleID="s65"><Data ss:Type="Number">1.7000000000000001E-73</Data></Cell>
    <Cell><Data ss:Type="String">vitellogenin-like protein precursor, partial </Data></Cell>
    <Cell><Data ss:Type="String">lipid transport [GO:0006869]</Data></Cell>
    <Cell><Data ss:Type="String">Gammarus fossarum</Data></Cell>
    <Cell><Data ss:Type="String">blue</Data></Cell>
    <Cell ss:StyleID="s66"><Data ss:Type="Number">6.85271993464342</Data></Cell>
    <Cell ss:StyleID="s66"><Data ss:Type="Number">6.2296198387420896</Data></Cell>
    <Cell ss:StyleID="s66"><Data ss:Type="Number">0.62310009590133597</Data></Cell>
    <Cell ss:StyleID="s66"><Data ss:Type="Number">5.6065197428407503</Data></Cell>
    <Cell ss:StyleID="s67"><Data ss:Type="Number">0.85008098570234902</Data></Cell>
    <Cell ss:StyleID="s67"><Data ss:Type="Number">-0.52318040826421597</Data></Cell>
    <Cell ss:StyleID="s67"><Data ss:Type="Number">-0.70783460685339405</Data></Cell>
    <Cell ss:StyleID="s67"><Data ss:Type="Number">-0.596634961481327</Data></Cell>
    <Cell ss:StyleID="s67"><Data ss:Type="Number">-0.34556984204899099</Data></Cell>
   </Row>
   <Row ss:AutoFitHeight="0">
    <Cell><Data ss:Type="String">422_fr4</Data></Cell>
    <Cell><Data ss:Type="String">P05661</Data></Cell>
    <Cell><Data ss:Type="String">Mhc</Data></Cell>
    <Cell><Data ss:Type="String">XP_018022405.1</Data></Cell>
    <Cell><Data ss:Type="Number">95</Data></Cell>
    <Cell><Data ss:Type="Number">159</Data></Cell>
    <Cell ss:StyleID="s65"><Data ss:Type="Number">4.2E-74</Data></Cell>
    <Cell><Data ss:Type="String">PREDICTED: myosin heavy chain, muscle-like isoform X17 </Data></Cell>
    <Cell><Data ss:Type="String">myosin filament organization [GO:0031033]</Data></Cell>
    <Cell><Data ss:Type="String">Hyalella azteca</Data></Cell>
    <Cell><Data ss:Type="String">blue</Data></Cell>
    <Cell ss:StyleID="s66"><Data ss:Type="Number">3.1367280016316901</Data></Cell>
    <Cell ss:StyleID="s66"><Data ss:Type="Number">1.63836562680575</Data></Cell>
    <Cell ss:StyleID="s66"><Data ss:Type="Number">1.49836237482594</Data></Cell>
    <Cell ss:StyleID="s66"><Data ss:Type="Number">0.14000325197981001</Data></Cell>
    <Cell ss:StyleID="s67"><Data ss:Type="Number">-0.68964698990555695</Data></Cell>
    <Cell ss:StyleID="s67"><Data ss:Type="Number">0.66993958009713295</Data></Cell>
    <Cell ss:StyleID="s67"><Data ss:Type="Number">0.69644957788098305</Data></Cell>
    <Cell ss:StyleID="s67"><Data ss:Type="Number">0.58329723145742995</Data></Cell>
    <Cell ss:StyleID="s67"><Data ss:Type="Number">4.8177089670490697E-3</Data></Cell>
   </Row>
   <Row ss:AutoFitHeight="0">
    <Cell><Data ss:Type="String">198177_fr2</Data></Cell>
    <Cell><Data ss:Type="String">Q9U943</Data></Cell>
    <Cell><Data ss:Type="String">Q9U943</Data></Cell>
    <Cell><Data ss:Type="String">AHK05985.1</Data></Cell>
    <Cell><Data ss:Type="Number">79.5</Data></Cell>
    <Cell><Data ss:Type="Number">190</Data></Cell>
    <Cell ss:StyleID="s65"><Data ss:Type="Number">3.1999999999999999E-74</Data></Cell>
    <Cell><Data ss:Type="String">vitellogenin protein precursor 2, partial </Data></Cell>
    <Cell><Data ss:Type="String">positive regulation of canonical Wnt signaling pathway [GO:0090263]</Data></Cell>
    <Cell><Data ss:Type="String">Gammarus marinus</Data></Cell>
    <Cell><Data ss:Type="String">blue</Data></Cell>
    <Cell ss:StyleID="s66"><Data ss:Type="Number">0.68875618682081596</Data></Cell>
    <Cell ss:StyleID="s66"><Data ss:Type="Number">0.64966011740543705</Data></Cell>
    <Cell ss:StyleID="s66"><Data ss:Type="Number">3.9096069415378999E-2</Data></Cell>
    <Cell ss:StyleID="s66"><Data ss:Type="Number">0.61056404799005803</Data></Cell>
    <Cell ss:StyleID="s67"><Data ss:Type="Number">0.59953821191721801</Data></Cell>
    <Cell ss:StyleID="s67"><Data ss:Type="Number">-0.33179186508730701</Data></Cell>
    <Cell ss:StyleID="s67"><Data ss:Type="Number">-0.45071857288882</Data></Cell>
    <Cell ss:StyleID="s67"><Data ss:Type="Number">-0.37164771566096499</Data></Cell>
    <Cell ss:StyleID="s67"><Data ss:Type="Number">-0.26492669985509198</Data></Cell>
   </Row>
   <Row ss:AutoFitHeight="0">
    <Cell><Data ss:Type="String">30941_fr4</Data></Cell>
    <Cell><Data ss:Type="String">Q9BZZ5</Data></Cell>
    <Cell><Data ss:Type="String">API5</Data></Cell>
    <Cell><Data ss:Type="String">XP_018016796.1</Data></Cell>
    <Cell><Data ss:Type="Number">78</Data></Cell>
    <Cell><Data ss:Type="Number">191</Data></Cell>
    <Cell ss:StyleID="s65"><Data ss:Type="Number">2.9E-74</Data></Cell>
    <Cell><Data ss:Type="String">PREDICTED: apoptosis inhibitor 5-A-like </Data></Cell>
    <Cell><Data ss:Type="String">apoptotic process [GO:0006915]</Data></Cell>
    <Cell><Data ss:Type="String">Hyalella azteca</Data></Cell>
    <Cell><Data ss:Type="String">grey</Data></Cell>
    <Cell ss:StyleID="s66"><Data ss:Type="Number">0.23994321619251399</Data></Cell>
    <Cell ss:StyleID="s66"><Data ss:Type="Number">9.3592079179854806E-2</Data></Cell>
    <Cell ss:StyleID="s66"><Data ss:Type="Number">0.146351137012659</Data></Cell>
    <Cell ss:StyleID="s66"><Data ss:Type="Number">-5.2759057832804601E-2</Data></Cell>
    <Cell ss:StyleID="s67"><Data ss:Type="Number">-4.0994178401127797E-2</Data></Cell>
    <Cell ss:StyleID="s67"><Data ss:Type="Number">-0.21926302991093299</Data></Cell>
    <Cell ss:StyleID="s67"><Data ss:Type="Number">-0.102344424135868</Data></Cell>
    <Cell ss:StyleID="s67"><Data ss:Type="Number">-0.23149346493688699</Data></Cell>
    <Cell ss:StyleID="s67"><Data ss:Type="Number">0.51043976429490701</Data></Cell>
   </Row>
   <Row ss:AutoFitHeight="0">
    <Cell><Data ss:Type="String">174278_fr6</Data></Cell>
    <Cell><Data ss:Type="String">P17174</Data></Cell>
    <Cell><Data ss:Type="String">GOT1</Data></Cell>
    <Cell><Data ss:Type="String">XP_018012253.1</Data></Cell>
    <Cell><Data ss:Type="Number">74.900000000000006</Data></Cell>
    <Cell><Data ss:Type="Number">203</Data></Cell>
    <Cell ss:StyleID="s65"><Data ss:Type="Number">1.5E-74</Data></Cell>
    <Cell><Data ss:Type="String">PREDICTED: aspartate aminotransferase, cytoplasmic-like </Data></Cell>
    <Cell><Data ss:Type="String">response to glucocorticoid [GO:0051384]</Data></Cell>
    <Cell><Data ss:Type="String">Hyalella azteca</Data></Cell>
    <Cell><Data ss:Type="String">turquoise</Data></Cell>
    <Cell ss:StyleID="s66"><Data ss:Type="Number">5.7475263549887297</Data></Cell>
    <Cell ss:StyleID="s66"><Data ss:Type="Number">4.2080399035950098</Data></Cell>
    <Cell ss:StyleID="s66"><Data ss:Type="Number">1.5394864513937201</Data></Cell>
    <Cell ss:StyleID="s66"><Data ss:Type="Number">2.6685534522012899</Data></Cell>
    <Cell ss:StyleID="s67"><Data ss:Type="Number">-0.60829566794552703</Data></Cell>
    <Cell ss:StyleID="s67"><Data ss:Type="Number">0.51149939709871295</Data></Cell>
    <Cell ss:StyleID="s67"><Data ss:Type="Number">0.73092130828308899</Data></Cell>
    <Cell ss:StyleID="s67"><Data ss:Type="Number">0.83312428507483105</Data></Cell>
    <Cell ss:StyleID="s67"><Data ss:Type="Number">-0.227534486643057</Data></Cell>
   </Row>
   <Row ss:AutoFitHeight="0">
    <Cell><Data ss:Type="String">200782_fr1</Data></Cell>
    <Cell><Data ss:Type="String">P05661</Data></Cell>
    <Cell><Data ss:Type="String">Mhc</Data></Cell>
    <Cell><Data ss:Type="String">XP_018022399.1</Data></Cell>
    <Cell><Data ss:Type="Number">76.8</Data></Cell>
    <Cell><Data ss:Type="Number">198</Data></Cell>
    <Cell ss:StyleID="s65"><Data ss:Type="Number">9.8999999999999999E-75</Data></Cell>
    <Cell><Data ss:Type="String">PREDICTED: myosin heavy chain, muscle-like isoform X11 </Data></Cell>
    <Cell><Data ss:Type="String">locomotion [GO:0040011]</Data></Cell>
    <Cell><Data ss:Type="String">Hyalella azteca</Data></Cell>
    <Cell><Data ss:Type="String">turquoise</Data></Cell>
    <Cell ss:StyleID="s66"><Data ss:Type="Number">0.49930778842525497</Data></Cell>
    <Cell ss:StyleID="s66"><Data ss:Type="Number">0.16139285967639699</Data></Cell>
    <Cell ss:StyleID="s66"><Data ss:Type="Number">0.33791492874885798</Data></Cell>
    <Cell ss:StyleID="s66"><Data ss:Type="Number">-0.17652206907246101</Data></Cell>
    <Cell ss:StyleID="s67"><Data ss:Type="Number">-0.54345321966882898</Data></Cell>
    <Cell ss:StyleID="s67"><Data ss:Type="Number">0.34056899222119902</Data></Cell>
    <Cell ss:StyleID="s67"><Data ss:Type="Number">0.538692249184202</Data></Cell>
    <Cell ss:StyleID="s67"><Data ss:Type="Number">0.49186122235358398</Data></Cell>
    <Cell ss:StyleID="s67"><Data ss:Type="Number">0.121513917392396</Data></Cell>
   </Row>
   <Row ss:AutoFitHeight="0">
    <Cell><Data ss:Type="String">12555_fr1</Data></Cell>
    <Cell><Data ss:Type="String">Q3S4T7</Data></Cell>
    <Cell><Data ss:Type="String">HSPA5</Data></Cell>
    <Cell><Data ss:Type="String">ABM92447.1</Data></Cell>
    <Cell><Data ss:Type="Number">60.6</Data></Cell>
    <Cell><Data ss:Type="Number">284</Data></Cell>
    <Cell ss:StyleID="s65"><Data ss:Type="Number">1.9E-75</Data></Cell>
    <Cell><Data ss:Type="String">glucose-regulated protein 78 </Data></Cell>
    <Cell><Data ss:Type="String">cellular response to nerve growth factor stimulus [GO:1990090]</Data></Cell>
    <Cell><Data ss:Type="String">Fenneropenaeus chinensis</Data></Cell>
    <Cell><Data ss:Type="String">grey</Data></Cell>
    <Cell ss:StyleID="s66"><Data ss:Type="Number">3.8236953267543798E-3</Data></Cell>
    <Cell ss:StyleID="s66"><Data ss:Type="Number">3.3468387809066401E-3</Data></Cell>
    <Cell ss:StyleID="s66"><Data ss:Type="Number">4.7685654584774098E-4</Data></Cell>
    <Cell ss:StyleID="s66"><Data ss:Type="Number">2.8699822350589E-3</Data></Cell>
    <Cell ss:StyleID="s67"><Data ss:Type="Number">-7.7103774513649304E-2</Data></Cell>
    <Cell ss:StyleID="s67"><Data ss:Type="Number">6.4788029691031299E-2</Data></Cell>
    <Cell ss:StyleID="s67"><Data ss:Type="Number">3.5938381796111099E-2</Data></Cell>
    <Cell ss:StyleID="s67"><Data ss:Type="Number">9.6741073265967203E-2</Data></Cell>
    <Cell ss:StyleID="s67"><Data ss:Type="Number">-0.148892801276058</Data></Cell>
   </Row>
   <Row ss:AutoFitHeight="0">
    <Cell><Data ss:Type="String">48868_fr5</Data></Cell>
    <Cell><Data ss:Type="String">P84293</Data></Cell>
    <Cell><Data ss:Type="String">P84293</Data></Cell>
    <Cell><Data ss:Type="String">CAI78901.1</Data></Cell>
    <Cell><Data ss:Type="Number">78.099999999999994</Data></Cell>
    <Cell><Data ss:Type="Number">187</Data></Cell>
    <Cell ss:StyleID="s65"><Data ss:Type="Number">1.7000000000000001E-75</Data></Cell>
    <Cell><Data ss:Type="String">hemocyanin subunit 1 </Data></Cell>
    <Cell><Data ss:Type="String">oxidation-reduction process [GO:0055114]</Data></Cell>
    <Cell><Data ss:Type="String">Gammarus roeselii</Data></Cell>
    <Cell><Data ss:Type="String">turquoise</Data></Cell>
    <Cell ss:StyleID="s66"><Data ss:Type="Number">2.2100942339798402</Data></Cell>
    <Cell ss:StyleID="s66"><Data ss:Type="Number">1.4301394590249099</Data></Cell>
    <Cell ss:StyleID="s66"><Data ss:Type="Number">0.77995477495493004</Data></Cell>
    <Cell ss:StyleID="s66"><Data ss:Type="Number">0.65018468406997698</Data></Cell>
    <Cell ss:StyleID="s67"><Data ss:Type="Number">-0.57747102584865495</Data></Cell>
    <Cell ss:StyleID="s67"><Data ss:Type="Number">0.438668012996834</Data></Cell>
    <Cell ss:StyleID="s67"><Data ss:Type="Number">0.61253261221140298</Data></Cell>
    <Cell ss:StyleID="s67"><Data ss:Type="Number">0.70673311989933796</Data></Cell>
    <Cell ss:StyleID="s67"><Data ss:Type="Number">-0.13108272298710599</Data></Cell>
   </Row>
   <Row ss:AutoFitHeight="0">
    <Cell><Data ss:Type="String">2853_fr3</Data></Cell>
    <Cell><Data ss:Type="String">P02636</Data></Cell>
    <Cell><Data ss:Type="String">P02636</Data></Cell>
    <Cell><Data ss:Type="String">XP_018019895.1</Data></Cell>
    <Cell><Data ss:Type="Number">88.8</Data></Cell>
    <Cell><Data ss:Type="Number">161</Data></Cell>
    <Cell ss:StyleID="s65"><Data ss:Type="Number">6.5000000000000002E-76</Data></Cell>
    <Cell><Data ss:Type="String">PREDICTED: sarcoplasmic calcium-binding protein 1-like isoform X1 </Data></Cell>
    <Cell><Data ss:Type="String">protein dephosphorylation [GO:0006470]</Data></Cell>
    <Cell><Data ss:Type="String">Hyalella azteca</Data></Cell>
    <Cell><Data ss:Type="String">turquoise</Data></Cell>
    <Cell ss:StyleID="s66"><Data ss:Type="Number">3.1987934580086801</Data></Cell>
    <Cell ss:StyleID="s66"><Data ss:Type="Number">1.88693998823941</Data></Cell>
    <Cell ss:StyleID="s66"><Data ss:Type="Number">1.3118534697692701</Data></Cell>
    <Cell ss:StyleID="s66"><Data ss:Type="Number">0.57508651847014203</Data></Cell>
    <Cell ss:StyleID="s67"><Data ss:Type="Number">-0.50974484879218995</Data></Cell>
    <Cell ss:StyleID="s67"><Data ss:Type="Number">0.65785899648784796</Data></Cell>
    <Cell ss:StyleID="s67"><Data ss:Type="Number">0.53416083408338799</Data></Cell>
    <Cell ss:StyleID="s67"><Data ss:Type="Number">0.63856317596303902</Data></Cell>
    <Cell ss:StyleID="s67"><Data ss:Type="Number">-0.24435872489326599</Data></Cell>
   </Row>
   <Row ss:AutoFitHeight="0">
    <Cell><Data ss:Type="String">5492_fr2</Data></Cell>
    <Cell><Data ss:Type="String">Q8BTM8</Data></Cell>
    <Cell><Data ss:Type="String">Flna</Data></Cell>
    <Cell><Data ss:Type="String">OQV23165.1</Data></Cell>
    <Cell><Data ss:Type="Number">49</Data></Cell>
    <Cell><Data ss:Type="Number">339</Data></Cell>
    <Cell ss:StyleID="s65"><Data ss:Type="Number">1.2000000000000001E-76</Data></Cell>
    <Cell><Data ss:Type="String">Filamin-A </Data></Cell>
    <Cell><Data ss:Type="String">protein localization [GO:0008104]</Data></Cell>
    <Cell><Data ss:Type="String">Hypsibius dujardini</Data></Cell>
    <Cell><Data ss:Type="String">grey</Data></Cell>
    <Cell ss:StyleID="s66"><Data ss:Type="Number">4.4729564640511102E-2</Data></Cell>
    <Cell ss:StyleID="s66"><Data ss:Type="Number">3.8595369026906502E-2</Data></Cell>
    <Cell ss:StyleID="s66"><Data ss:Type="Number">6.13419561360465E-3</Data></Cell>
    <Cell ss:StyleID="s66"><Data ss:Type="Number">3.2461173413301798E-2</Data></Cell>
    <Cell ss:StyleID="s67"><Data ss:Type="Number">-0.13674700386217101</Data></Cell>
    <Cell ss:StyleID="s67"><Data ss:Type="Number">3.7633986197256802E-2</Data></Cell>
    <Cell ss:StyleID="s67"><Data ss:Type="Number">-3.5782526842863399E-2</Data></Cell>
    <Cell ss:StyleID="s67"><Data ss:Type="Number">-0.16241697935180599</Data></Cell>
    <Cell ss:StyleID="s67"><Data ss:Type="Number">6.6386625322217493E-2</Data></Cell>
   </Row>
   <Row ss:AutoFitHeight="0">
    <Cell><Data ss:Type="String">559_fr2</Data></Cell>
    <Cell><Data ss:Type="String">P30038</Data></Cell>
    <Cell><Data ss:Type="String">ALDH4A1</Data></Cell>
    <Cell><Data ss:Type="String">XP_018009890.1</Data></Cell>
    <Cell><Data ss:Type="Number">79.7</Data></Cell>
    <Cell><Data ss:Type="Number">192</Data></Cell>
    <Cell ss:StyleID="s65"><Data ss:Type="Number">9.3000000000000006E-77</Data></Cell>
    <Cell><Data ss:Type="String">PREDICTED: delta-1-pyrroline-5-carboxylate dehydrogenase, mitochondrial-like </Data></Cell>
    <Cell><Data ss:Type="String">proline catabolic process [GO:0006562]</Data></Cell>
    <Cell><Data ss:Type="String">Hyalella azteca</Data></Cell>
    <Cell><Data ss:Type="String">grey</Data></Cell>
    <Cell ss:StyleID="s66"><Data ss:Type="Number">0.120452690291555</Data></Cell>
    <Cell ss:StyleID="s66"><Data ss:Type="Number">0.10221740419331</Data></Cell>
    <Cell ss:StyleID="s66"><Data ss:Type="Number">1.8235286098244902E-2</Data></Cell>
    <Cell ss:StyleID="s66"><Data ss:Type="Number">8.3982118095065297E-2</Data></Cell>
    <Cell ss:StyleID="s67"><Data ss:Type="Number">0.255353106338293</Data></Cell>
    <Cell ss:StyleID="s67"><Data ss:Type="Number">-0.205841557018309</Data></Cell>
    <Cell ss:StyleID="s67"><Data ss:Type="Number">-0.33831182920125802</Data></Cell>
    <Cell ss:StyleID="s67"><Data ss:Type="Number">-0.22774582716019101</Data></Cell>
    <Cell ss:StyleID="s67"><Data ss:Type="Number">-0.15666210955118801</Data></Cell>
   </Row>
   <Row ss:AutoFitHeight="0">
    <Cell><Data ss:Type="String">25209_fr4</Data></Cell>
    <Cell><Data ss:Type="String">Q1HR36</Data></Cell>
    <Cell><Data ss:Type="String">14-3-3zeta</Data></Cell>
    <Cell><Data ss:Type="String">XP_018019107.1</Data></Cell>
    <Cell><Data ss:Type="Number">96.8</Data></Cell>
    <Cell><Data ss:Type="Number">156</Data></Cell>
    <Cell ss:StyleID="s65"><Data ss:Type="Number">1.6999999999999999E-77</Data></Cell>
    <Cell><Data ss:Type="String">PREDICTED: 14-3-3 protein zeta isoform X2 </Data></Cell>
    <Cell><Data ss:Type="String">dauer larval development [GO:0040024]</Data></Cell>
    <Cell><Data ss:Type="String">Hyalella azteca</Data></Cell>
    <Cell><Data ss:Type="String">grey</Data></Cell>
    <Cell ss:StyleID="s66"><Data ss:Type="Number">0.38132276066931903</Data></Cell>
    <Cell ss:StyleID="s66"><Data ss:Type="Number">3.3815119846491402E-2</Data></Cell>
    <Cell ss:StyleID="s66"><Data ss:Type="Number">0.34750764082282798</Data></Cell>
    <Cell ss:StyleID="s66"><Data ss:Type="Number">-0.31369252097633699</Data></Cell>
    <Cell ss:StyleID="s67"><Data ss:Type="Number">-0.215224413389625</Data></Cell>
    <Cell ss:StyleID="s67"><Data ss:Type="Number">0.49891592928323603</Data></Cell>
    <Cell ss:StyleID="s67"><Data ss:Type="Number">0.30674283434442601</Data></Cell>
    <Cell ss:StyleID="s67"><Data ss:Type="Number">0.38351063712140898</Data></Cell>
    <Cell ss:StyleID="s67"><Data ss:Type="Number">-0.31991438799476202</Data></Cell>
   </Row>
   <Row ss:AutoFitHeight="0">
    <Cell><Data ss:Type="String">626_fr5</Data></Cell>
    <Cell><Data ss:Type="String">P81182</Data></Cell>
    <Cell><Data ss:Type="String">P81182</Data></Cell>
    <Cell><Data ss:Type="String">XP_018009303.1</Data></Cell>
    <Cell><Data ss:Type="Number">58.6</Data></Cell>
    <Cell><Data ss:Type="Number">268</Data></Cell>
    <Cell ss:StyleID="s65"><Data ss:Type="Number">9.9000000000000009E-78</Data></Cell>
    <Cell><Data ss:Type="String">PREDICTED: uncharacterized protein LOC108666875 </Data></Cell>
    <Cell><Data ss:Type="String">immune system process [GO:0002376]</Data></Cell>
    <Cell><Data ss:Type="String">Hyalella azteca</Data></Cell>
    <Cell><Data ss:Type="String">grey</Data></Cell>
    <Cell ss:StyleID="s66"><Data ss:Type="Number">0.48112609815607699</Data></Cell>
    <Cell ss:StyleID="s66"><Data ss:Type="Number">0.31550849354218102</Data></Cell>
    <Cell ss:StyleID="s66"><Data ss:Type="Number">0.16561760461389699</Data></Cell>
    <Cell ss:StyleID="s66"><Data ss:Type="Number">0.14989088892828401</Data></Cell>
    <Cell ss:StyleID="s67"><Data ss:Type="Number">-0.38976681888954201</Data></Cell>
    <Cell ss:StyleID="s67"><Data ss:Type="Number">0.15832883577059201</Data></Cell>
    <Cell ss:StyleID="s67"><Data ss:Type="Number">0.362584192101922</Data></Cell>
    <Cell ss:StyleID="s67"><Data ss:Type="Number">0.16732737569639999</Data></Cell>
    <Cell ss:StyleID="s67"><Data ss:Type="Number">0.34029726424817802</Data></Cell>
   </Row>
   <Row ss:AutoFitHeight="0">
    <Cell><Data ss:Type="String">40034_fr6</Data></Cell>
    <Cell><Data ss:Type="String">Q6KF82</Data></Cell>
    <Cell><Data ss:Type="String">phc-1</Data></Cell>
    <Cell><Data ss:Type="String">CAI78901.1</Data></Cell>
    <Cell><Data ss:Type="Number">59.4</Data></Cell>
    <Cell><Data ss:Type="Number">293</Data></Cell>
    <Cell ss:StyleID="s65"><Data ss:Type="Number">7.2000000000000005E-78</Data></Cell>
    <Cell><Data ss:Type="String">hemocyanin subunit 1 </Data></Cell>
    <Cell><Data ss:Type="String">oxidation-reduction process [GO:0055114]</Data></Cell>
    <Cell><Data ss:Type="String">Gammarus roeselii</Data></Cell>
    <Cell><Data ss:Type="String">grey</Data></Cell>
    <Cell ss:StyleID="s66"><Data ss:Type="Number">2.0588474244259899E-2</Data></Cell>
    <Cell ss:StyleID="s66"><Data ss:Type="Number">1.3151255580063701E-2</Data></Cell>
    <Cell ss:StyleID="s66"><Data ss:Type="Number">7.4372186641961796E-3</Data></Cell>
    <Cell ss:StyleID="s66"><Data ss:Type="Number">5.7140369158675298E-3</Data></Cell>
    <Cell ss:StyleID="s67"><Data ss:Type="Number">-0.23851526247722099</Data></Cell>
    <Cell ss:StyleID="s67"><Data ss:Type="Number">9.0706437721438105E-2</Data></Cell>
    <Cell ss:StyleID="s67"><Data ss:Type="Number">0.22417634308387799</Data></Cell>
    <Cell ss:StyleID="s67"><Data ss:Type="Number">0.19717333158317299</Data></Cell>
    <Cell ss:StyleID="s67"><Data ss:Type="Number">0.11912755098241699</Data></Cell>
   </Row>
   <Row ss:AutoFitHeight="0">
    <Cell><Data ss:Type="String">205010_fr4</Data></Cell>
    <Cell><Data ss:Type="String">Q99KR7</Data></Cell>
    <Cell><Data ss:Type="String">Ppif</Data></Cell>
    <Cell><Data ss:Type="String">XP_018009734.1</Data></Cell>
    <Cell><Data ss:Type="Number">85.1</Data></Cell>
    <Cell><Data ss:Type="Number">174</Data></Cell>
    <Cell ss:StyleID="s65"><Data ss:Type="Number">2.8000000000000002E-78</Data></Cell>
    <Cell><Data ss:Type="String">PREDICTED: peptidyl-prolyl cis-trans isomerase-like </Data></Cell>
    <Cell><Data ss:Type="String">protein folding [GO:0006457]</Data></Cell>
    <Cell><Data ss:Type="String">Hyalella azteca</Data></Cell>
    <Cell><Data ss:Type="String">grey</Data></Cell>
    <Cell ss:StyleID="s66"><Data ss:Type="Number">8.9253365153598802E-2</Data></Cell>
    <Cell ss:StyleID="s66"><Data ss:Type="Number">1.43191609132035E-2</Data></Cell>
    <Cell ss:StyleID="s66"><Data ss:Type="Number">7.4934204240395305E-2</Data></Cell>
    <Cell ss:StyleID="s66"><Data ss:Type="Number">-6.0615043327191802E-2</Data></Cell>
    <Cell ss:StyleID="s67"><Data ss:Type="Number">-0.42250938503468899</Data></Cell>
    <Cell ss:StyleID="s67"><Data ss:Type="Number">0.13573483163378999</Data></Cell>
    <Cell ss:StyleID="s67"><Data ss:Type="Number">0.458830512689273</Data></Cell>
    <Cell ss:StyleID="s67"><Data ss:Type="Number">0.31218657453674797</Data></Cell>
    <Cell ss:StyleID="s67"><Data ss:Type="Number">0.28283132363108598</Data></Cell>
   </Row>
   <Row ss:AutoFitHeight="0">
    <Cell><Data ss:Type="String">194796_fr2</Data></Cell>
    <Cell><Data ss:Type="String">P05661</Data></Cell>
    <Cell><Data ss:Type="String">Mhc</Data></Cell>
    <Cell><Data ss:Type="String">BAK61430.1</Data></Cell>
    <Cell><Data ss:Type="Number">56.3</Data></Cell>
    <Cell><Data ss:Type="Number">336</Data></Cell>
    <Cell ss:StyleID="s65"><Data ss:Type="Number">1.4000000000000001E-78</Data></Cell>
    <Cell><Data ss:Type="String">myosin heavy chain type b </Data></Cell>
    <Cell><Data ss:Type="String">locomotion [GO:0040011]</Data></Cell>
    <Cell><Data ss:Type="String">Marsupenaeus japonicus</Data></Cell>
    <Cell><Data ss:Type="String">brown</Data></Cell>
    <Cell ss:StyleID="s66"><Data ss:Type="Number">6.3843606255585001</Data></Cell>
    <Cell ss:StyleID="s66"><Data ss:Type="Number">3.3844681607457399</Data></Cell>
    <Cell ss:StyleID="s66"><Data ss:Type="Number">2.9998924648127598</Data></Cell>
    <Cell ss:StyleID="s66"><Data ss:Type="Number">0.38457569593298402</Data></Cell>
    <Cell ss:StyleID="s67"><Data ss:Type="Number">-0.67212761528556098</Data></Cell>
    <Cell ss:StyleID="s67"><Data ss:Type="Number">0.90259202717826803</Data></Cell>
    <Cell ss:StyleID="s67"><Data ss:Type="Number">0.60503280740833998</Data></Cell>
    <Cell ss:StyleID="s67"><Data ss:Type="Number">0.61136531661185201</Data></Cell>
    <Cell ss:StyleID="s67"><Data ss:Type="Number">-0.145444084400951</Data></Cell>
   </Row>
   <Row ss:AutoFitHeight="0">
    <Cell><Data ss:Type="String">177973_fr2</Data></Cell>
    <Cell><Data ss:Type="String">P41383</Data></Cell>
    <Cell><Data ss:Type="String">TUB2</Data></Cell>
    <Cell><Data ss:Type="String">AAM73986.1</Data></Cell>
    <Cell><Data ss:Type="Number">59.4</Data></Cell>
    <Cell><Data ss:Type="Number">293</Data></Cell>
    <Cell ss:StyleID="s65"><Data ss:Type="Number">9.4000000000000003E-79</Data></Cell>
    <Cell><Data ss:Type="String">alpha-tubulin 1, partial </Data></Cell>
    <Cell><Data ss:Type="String">mitotic spindle assembly checkpoint [GO:0007094]</Data></Cell>
    <Cell><Data ss:Type="String">Homarus gammarus</Data></Cell>
    <Cell><Data ss:Type="String">blue</Data></Cell>
    <Cell ss:StyleID="s66"><Data ss:Type="Number">1.5100485033497399</Data></Cell>
    <Cell ss:StyleID="s66"><Data ss:Type="Number">1.1712873497009599</Data></Cell>
    <Cell ss:StyleID="s66"><Data ss:Type="Number">0.33876115364878401</Data></Cell>
    <Cell ss:StyleID="s66"><Data ss:Type="Number">0.83252619605217304</Data></Cell>
    <Cell ss:StyleID="s67"><Data ss:Type="Number">-0.67796109716966302</Data></Cell>
    <Cell ss:StyleID="s67"><Data ss:Type="Number">0.45378265745632002</Data></Cell>
    <Cell ss:StyleID="s67"><Data ss:Type="Number">0.597216322901166</Data></Cell>
    <Cell ss:StyleID="s67"><Data ss:Type="Number">0.39297857334974001</Data></Cell>
    <Cell ss:StyleID="s67"><Data ss:Type="Number">0.36795841256390499</Data></Cell>
   </Row>
   <Row ss:AutoFitHeight="0">
    <Cell><Data ss:Type="String">200301_fr2</Data></Cell>
    <Cell><Data ss:Type="String">P05661</Data></Cell>
    <Cell><Data ss:Type="String">Mhc</Data></Cell>
    <Cell><Data ss:Type="String">ACG63697.1</Data></Cell>
    <Cell><Data ss:Type="Number">83.8</Data></Cell>
    <Cell><Data ss:Type="Number">185</Data></Cell>
    <Cell ss:StyleID="s65"><Data ss:Type="Number">2.9000000000000001E-79</Data></Cell>
    <Cell><Data ss:Type="String">myosin heavy chain, partial </Data></Cell>
    <Cell><Data ss:Type="String">myosin filament organization [GO:0031033]</Data></Cell>
    <Cell><Data ss:Type="String">Gammarus duebeni</Data></Cell>
    <Cell><Data ss:Type="String">turquoise</Data></Cell>
    <Cell ss:StyleID="s66"><Data ss:Type="Number">0.93659000836492701</Data></Cell>
    <Cell ss:StyleID="s66"><Data ss:Type="Number">0.67084363357492904</Data></Cell>
    <Cell ss:StyleID="s66"><Data ss:Type="Number">0.26574637478999802</Data></Cell>
    <Cell ss:StyleID="s66"><Data ss:Type="Number">0.40509725878493102</Data></Cell>
    <Cell ss:StyleID="s67"><Data ss:Type="Number">-0.37894513384445599</Data></Cell>
    <Cell ss:StyleID="s67"><Data ss:Type="Number">0.44966628039214701</Data></Cell>
    <Cell ss:StyleID="s67"><Data ss:Type="Number">0.44693678892121902</Data></Cell>
    <Cell ss:StyleID="s67"><Data ss:Type="Number">0.58771601480133795</Data></Cell>
    <Cell ss:StyleID="s67"><Data ss:Type="Number">-0.22266442232965</Data></Cell>
   </Row>
   <Row ss:AutoFitHeight="0">
    <Cell><Data ss:Type="String">135487_fr5</Data></Cell>
    <Cell><Data ss:Type="String">P29400</Data></Cell>
    <Cell><Data ss:Type="String">COL4A5</Data></Cell>
    <Cell><Data ss:Type="String">ODN04593.1</Data></Cell>
    <Cell><Data ss:Type="Number">49.1</Data></Cell>
    <Cell><Data ss:Type="Number">391</Data></Cell>
    <Cell ss:StyleID="s65"><Data ss:Type="Number">7.0999999999999996E-80</Data></Cell>
    <Cell><Data ss:Type="String">Collagen alpha-1(IV) chain </Data></Cell>
    <Cell><Data ss:Type="String">retinal blood vessel morphogenesis [GO:0061304]</Data></Cell>
    <Cell><Data ss:Type="String">Orchesella cincta</Data></Cell>
    <Cell><Data ss:Type="String">turquoise</Data></Cell>
    <Cell ss:StyleID="s66"><Data ss:Type="Number">7.8288573341043604</Data></Cell>
    <Cell ss:StyleID="s66"><Data ss:Type="Number">5.0447753897286098</Data></Cell>
    <Cell ss:StyleID="s66"><Data ss:Type="Number">2.7840819443757501</Data></Cell>
    <Cell ss:StyleID="s66"><Data ss:Type="Number">2.2606934453528602</Data></Cell>
    <Cell ss:StyleID="s67"><Data ss:Type="Number">-0.65070614346400601</Data></Cell>
    <Cell ss:StyleID="s67"><Data ss:Type="Number">0.61432861084263501</Data></Cell>
    <Cell ss:StyleID="s67"><Data ss:Type="Number">0.70326508731167903</Data></Cell>
    <Cell ss:StyleID="s67"><Data ss:Type="Number">0.85963101356901805</Data></Cell>
    <Cell ss:StyleID="s67"><Data ss:Type="Number">-0.25844487042580799</Data></Cell>
   </Row>
   <Row ss:AutoFitHeight="0">
    <Cell><Data ss:Type="String">87598_fr2</Data></Cell>
    <Cell><Data ss:Type="String">-</Data></Cell>
    <Cell><Data ss:Type="String">-</Data></Cell>
    <Cell><Data ss:Type="String">XP_018025391.1</Data></Cell>
    <Cell><Data ss:Type="Number">35.700000000000003</Data></Cell>
    <Cell><Data ss:Type="Number">538</Data></Cell>
    <Cell ss:StyleID="s65"><Data ss:Type="Number">9.4000000000000006E-81</Data></Cell>
    <Cell><Data ss:Type="String">PREDICTED: uncharacterized protein LOC108680968 </Data></Cell>
    <Cell><Data ss:Type="String">-</Data></Cell>
    <Cell><Data ss:Type="String">Hyalella azteca</Data></Cell>
    <Cell><Data ss:Type="String">blue</Data></Cell>
    <Cell ss:StyleID="s66"><Data ss:Type="Number">12.057754414871299</Data></Cell>
    <Cell ss:StyleID="s66"><Data ss:Type="Number">9.3805544166304102</Data></Cell>
    <Cell ss:StyleID="s66"><Data ss:Type="Number">2.6771999982408698</Data></Cell>
    <Cell ss:StyleID="s66"><Data ss:Type="Number">6.7033544183895399</Data></Cell>
    <Cell ss:StyleID="s67"><Data ss:Type="Number">0.90638581775953397</Data></Cell>
    <Cell ss:StyleID="s67"><Data ss:Type="Number">-0.67149379662411102</Data></Cell>
    <Cell ss:StyleID="s67"><Data ss:Type="Number">-0.78948125176845096</Data></Cell>
    <Cell ss:StyleID="s67"><Data ss:Type="Number">-0.74328022465189503</Data></Cell>
    <Cell ss:StyleID="s67"><Data ss:Type="Number">-6.7408636623649903E-2</Data></Cell>
   </Row>
   <Row ss:AutoFitHeight="0">
    <Cell><Data ss:Type="String">14580_fr6</Data></Cell>
    <Cell><Data ss:Type="String">Q2NKZ4</Data></Cell>
    <Cell><Data ss:Type="String">TKTL2</Data></Cell>
    <Cell><Data ss:Type="String">XP_011647657.1</Data></Cell>
    <Cell><Data ss:Type="Number">54.5</Data></Cell>
    <Cell><Data ss:Type="Number">314</Data></Cell>
    <Cell ss:StyleID="s65"><Data ss:Type="Number">7.9000000000000002E-81</Data></Cell>
    <Cell><Data ss:Type="String">PREDICTED: LOW QUALITY PROTEIN: transketolase-like protein 2 </Data></Cell>
    <Cell><Data ss:Type="String">glyceraldehyde-3-phosphate biosynthetic process [GO:0046166]</Data></Cell>
    <Cell><Data ss:Type="String">Pogonomyrmex barbatus</Data></Cell>
    <Cell><Data ss:Type="String">grey</Data></Cell>
    <Cell ss:StyleID="s66"><Data ss:Type="Number">1.6627621073464001E-2</Data></Cell>
    <Cell ss:StyleID="s66"><Data ss:Type="Number">2.0391074084375998E-3</Data></Cell>
    <Cell ss:StyleID="s66"><Data ss:Type="Number">1.4588513665026399E-2</Data></Cell>
    <Cell ss:StyleID="s66"><Data ss:Type="Number">-1.25494062565888E-2</Data></Cell>
    <Cell ss:StyleID="s67"><Data ss:Type="Number">-0.16258073624769401</Data></Cell>
    <Cell ss:StyleID="s67"><Data ss:Type="Number">8.4801245225429603E-2</Data></Cell>
    <Cell ss:StyleID="s67"><Data ss:Type="Number">0.15399020724634099</Data></Cell>
    <Cell ss:StyleID="s67"><Data ss:Type="Number">0.19603378293336399</Data></Cell>
    <Cell ss:StyleID="s67"><Data ss:Type="Number">0.114028318835381</Data></Cell>
   </Row>
   <Row ss:AutoFitHeight="0">
    <Cell><Data ss:Type="String">5589_fr4</Data></Cell>
    <Cell><Data ss:Type="String">Q6IN38</Data></Cell>
    <Cell><Data ss:Type="String">Wif1</Data></Cell>
    <Cell><Data ss:Type="String">XP_018011376.1</Data></Cell>
    <Cell><Data ss:Type="Number">42.3</Data></Cell>
    <Cell><Data ss:Type="Number">362</Data></Cell>
    <Cell ss:StyleID="s65"><Data ss:Type="Number">2.4000000000000001E-82</Data></Cell>
    <Cell><Data ss:Type="String">PREDICTED: uncharacterized protein LOC108668644 </Data></Cell>
    <Cell><Data ss:Type="String">regulation of cell proliferation [GO:0042127]</Data></Cell>
    <Cell><Data ss:Type="String">Hyalella azteca</Data></Cell>
    <Cell><Data ss:Type="String">grey</Data></Cell>
    <Cell ss:StyleID="s66"><Data ss:Type="Number">0.24619890440075701</Data></Cell>
    <Cell ss:StyleID="s66"><Data ss:Type="Number">0.19943811048959201</Data></Cell>
    <Cell ss:StyleID="s66"><Data ss:Type="Number">4.6760793911165298E-2</Data></Cell>
    <Cell ss:StyleID="s66"><Data ss:Type="Number">0.15267731657842701</Data></Cell>
    <Cell ss:StyleID="s67"><Data ss:Type="Number">-0.26859967805121998</Data></Cell>
    <Cell ss:StyleID="s67"><Data ss:Type="Number">0.21089661589041001</Data></Cell>
    <Cell ss:StyleID="s67"><Data ss:Type="Number">0.45836203580323598</Data></Cell>
    <Cell ss:StyleID="s67"><Data ss:Type="Number">0.31022360431589702</Data></Cell>
    <Cell ss:StyleID="s67"><Data ss:Type="Number">-7.3895544938650803E-2</Data></Cell>
   </Row>
   <Row ss:AutoFitHeight="0">
    <Cell><Data ss:Type="String">176791_fr1</Data></Cell>
    <Cell><Data ss:Type="String">O02485</Data></Cell>
    <Cell><Data ss:Type="String">ZK1073.1</Data></Cell>
    <Cell><Data ss:Type="String">XP_018006891.1</Data></Cell>
    <Cell><Data ss:Type="Number">78</Data></Cell>
    <Cell><Data ss:Type="Number">214</Data></Cell>
    <Cell ss:StyleID="s65"><Data ss:Type="Number">8.4999999999999994E-83</Data></Cell>
    <Cell><Data ss:Type="String">PREDICTED: uncharacterized protein ZK1073.1-like isoform X2 </Data></Cell>
    <Cell><Data ss:Type="String">regulation of cell proliferation [GO:0042127]</Data></Cell>
    <Cell><Data ss:Type="String">Hyalella azteca</Data></Cell>
    <Cell><Data ss:Type="String">grey</Data></Cell>
    <Cell ss:StyleID="s66"><Data ss:Type="Number">6.0768785919248301E-2</Data></Cell>
    <Cell ss:StyleID="s66"><Data ss:Type="Number">2.1604687599786399E-3</Data></Cell>
    <Cell ss:StyleID="s66"><Data ss:Type="Number">5.8608317159269702E-2</Data></Cell>
    <Cell ss:StyleID="s66"><Data ss:Type="Number">-5.6447848399291102E-2</Data></Cell>
    <Cell ss:StyleID="s67"><Data ss:Type="Number">-0.24826542353011599</Data></Cell>
    <Cell ss:StyleID="s67"><Data ss:Type="Number">0.35351413866446801</Data></Cell>
    <Cell ss:StyleID="s67"><Data ss:Type="Number">0.225481243438831</Data></Cell>
    <Cell ss:StyleID="s67"><Data ss:Type="Number">0.329827098986127</Data></Cell>
    <Cell ss:StyleID="s67"><Data ss:Type="Number">-0.11008459807377501</Data></Cell>
   </Row>
   <Row ss:AutoFitHeight="0">
    <Cell><Data ss:Type="String">182086_fr1</Data></Cell>
    <Cell><Data ss:Type="String">P05661</Data></Cell>
    <Cell><Data ss:Type="String">Mhc</Data></Cell>
    <Cell><Data ss:Type="String">XP_018022403.1</Data></Cell>
    <Cell><Data ss:Type="Number">63</Data></Cell>
    <Cell><Data ss:Type="Number">332</Data></Cell>
    <Cell ss:StyleID="s65"><Data ss:Type="Number">7.5999999999999995E-83</Data></Cell>
    <Cell><Data ss:Type="String">PREDICTED: myosin heavy chain, muscle-like isoform X15 </Data></Cell>
    <Cell><Data ss:Type="String">locomotion [GO:0040011]</Data></Cell>
    <Cell><Data ss:Type="String">Hyalella azteca</Data></Cell>
    <Cell><Data ss:Type="String">brown</Data></Cell>
    <Cell ss:StyleID="s66"><Data ss:Type="Number">3.60194595965035</Data></Cell>
    <Cell ss:StyleID="s66"><Data ss:Type="Number">3.0193740114997198</Data></Cell>
    <Cell ss:StyleID="s66"><Data ss:Type="Number">0.58257194815062396</Data></Cell>
    <Cell ss:StyleID="s66"><Data ss:Type="Number">2.4368020633490999</Data></Cell>
    <Cell ss:StyleID="s67"><Data ss:Type="Number">-0.49447598406520299</Data></Cell>
    <Cell ss:StyleID="s67"><Data ss:Type="Number">0.88854594103694096</Data></Cell>
    <Cell ss:StyleID="s67"><Data ss:Type="Number">0.344298320805694</Data></Cell>
    <Cell ss:StyleID="s67"><Data ss:Type="Number">0.36449190154157901</Data></Cell>
    <Cell ss:StyleID="s67"><Data ss:Type="Number">-0.198305424969108</Data></Cell>
   </Row>
   <Row ss:AutoFitHeight="0">
    <Cell><Data ss:Type="String">44126_fr2</Data></Cell>
    <Cell><Data ss:Type="String">O44119</Data></Cell>
    <Cell><Data ss:Type="String">TM1</Data></Cell>
    <Cell><Data ss:Type="String">XP_018025602.1</Data></Cell>
    <Cell><Data ss:Type="Number">98.2</Data></Cell>
    <Cell><Data ss:Type="Number">170</Data></Cell>
    <Cell ss:StyleID="s65"><Data ss:Type="Number">5.4999999999999996E-83</Data></Cell>
    <Cell><Data ss:Type="String">PREDICTED: tropomyosin isoform X13 </Data></Cell>
    <Cell ss:Index="10"><Data ss:Type="String">Hyalella azteca</Data></Cell>
    <Cell><Data ss:Type="String">brown</Data></Cell>
    <Cell ss:StyleID="s66"><Data ss:Type="Number">0.96782453582053596</Data></Cell>
    <Cell ss:StyleID="s66"><Data ss:Type="Number">0.88383635009114503</Data></Cell>
    <Cell ss:StyleID="s66"><Data ss:Type="Number">8.398818572939E-2</Data></Cell>
    <Cell ss:StyleID="s66"><Data ss:Type="Number">0.79984816436175499</Data></Cell>
    <Cell ss:StyleID="s67"><Data ss:Type="Number">-0.26133809809474501</Data></Cell>
    <Cell ss:StyleID="s67"><Data ss:Type="Number">0.70636386226982995</Data></Cell>
    <Cell ss:StyleID="s67"><Data ss:Type="Number">0.15943365189932601</Data></Cell>
    <Cell ss:StyleID="s67"><Data ss:Type="Number">0.1895730266398</Data></Cell>
    <Cell ss:StyleID="s67"><Data ss:Type="Number">-0.15345328890370299</Data></Cell>
   </Row>
   <Row ss:AutoFitHeight="0">
    <Cell><Data ss:Type="String">24754_fr2</Data></Cell>
    <Cell><Data ss:Type="String">O02485</Data></Cell>
    <Cell><Data ss:Type="String">ZK1073.1</Data></Cell>
    <Cell><Data ss:Type="String">XP_018006891.1</Data></Cell>
    <Cell><Data ss:Type="Number">68.5</Data></Cell>
    <Cell><Data ss:Type="Number">260</Data></Cell>
    <Cell ss:StyleID="s65"><Data ss:Type="Number">1.4E-83</Data></Cell>
    <Cell><Data ss:Type="String">PREDICTED: uncharacterized protein ZK1073.1-like isoform X2 </Data></Cell>
    <Cell><Data ss:Type="String">regulation of cell proliferation [GO:0042127]</Data></Cell>
    <Cell><Data ss:Type="String">Hyalella azteca</Data></Cell>
    <Cell><Data ss:Type="String">grey</Data></Cell>
    <Cell ss:StyleID="s66"><Data ss:Type="Number">0.130348190015841</Data></Cell>
    <Cell ss:StyleID="s66"><Data ss:Type="Number">2.04227418684273E-2</Data></Cell>
    <Cell ss:StyleID="s66"><Data ss:Type="Number">0.10992544814741299</Data></Cell>
    <Cell ss:StyleID="s66"><Data ss:Type="Number">-8.9502706278986002E-2</Data></Cell>
    <Cell ss:StyleID="s67"><Data ss:Type="Number">-0.29008610198205897</Data></Cell>
    <Cell ss:StyleID="s67"><Data ss:Type="Number">0.17278778093156599</Data></Cell>
    <Cell ss:StyleID="s67"><Data ss:Type="Number">0.32526015053305302</Data></Cell>
    <Cell ss:StyleID="s67"><Data ss:Type="Number">0.42427225362480397</Data></Cell>
    <Cell ss:StyleID="s67"><Data ss:Type="Number">-8.4821764214977793E-2</Data></Cell>
   </Row>
   <Row ss:AutoFitHeight="0">
    <Cell><Data ss:Type="String">5407_fr1</Data></Cell>
    <Cell><Data ss:Type="String">Q6DTV9</Data></Cell>
    <Cell><Data ss:Type="String">PPIA</Data></Cell>
    <Cell><Data ss:Type="String">XP_018009734.1</Data></Cell>
    <Cell><Data ss:Type="Number">91.5</Data></Cell>
    <Cell><Data ss:Type="Number">164</Data></Cell>
    <Cell ss:StyleID="s65"><Data ss:Type="Number">1.4E-83</Data></Cell>
    <Cell><Data ss:Type="String">PREDICTED: peptidyl-prolyl cis-trans isomerase-like </Data></Cell>
    <Cell><Data ss:Type="String">protein folding [GO:0006457]</Data></Cell>
    <Cell><Data ss:Type="String">Hyalella azteca</Data></Cell>
    <Cell><Data ss:Type="String">grey</Data></Cell>
    <Cell ss:StyleID="s66"><Data ss:Type="Number">9.3928644738465697E-2</Data></Cell>
    <Cell ss:StyleID="s66"><Data ss:Type="Number">2.4977098093135801E-2</Data></Cell>
    <Cell ss:StyleID="s66"><Data ss:Type="Number">6.8951546645329903E-2</Data></Cell>
    <Cell ss:StyleID="s66"><Data ss:Type="Number">-4.3974448552194102E-2</Data></Cell>
    <Cell ss:StyleID="s67"><Data ss:Type="Number">-0.33879794873727198</Data></Cell>
    <Cell ss:StyleID="s67"><Data ss:Type="Number">6.9595780880545299E-2</Data></Cell>
    <Cell ss:StyleID="s67"><Data ss:Type="Number">0.212770581045364</Data></Cell>
    <Cell ss:StyleID="s67"><Data ss:Type="Number">0.169553243565017</Data></Cell>
    <Cell ss:StyleID="s67"><Data ss:Type="Number">0.451189921528722</Data></Cell>
   </Row>
   <Row ss:AutoFitHeight="0">
    <Cell><Data ss:Type="String">121407_fr1</Data></Cell>
    <Cell><Data ss:Type="String">P04254</Data></Cell>
    <Cell><Data ss:Type="String">P04254</Data></Cell>
    <Cell><Data ss:Type="String">CAI78901.1</Data></Cell>
    <Cell><Data ss:Type="Number">70.2</Data></Cell>
    <Cell><Data ss:Type="Number">215</Data></Cell>
    <Cell ss:StyleID="s65"><Data ss:Type="Number">5.0999999999999996E-84</Data></Cell>
    <Cell><Data ss:Type="String">hemocyanin subunit 1 </Data></Cell>
    <Cell><Data ss:Type="String">oxidation-reduction process [GO:0055114]</Data></Cell>
    <Cell><Data ss:Type="String">Gammarus roeselii</Data></Cell>
    <Cell><Data ss:Type="String">blue</Data></Cell>
    <Cell ss:StyleID="s66"><Data ss:Type="Number">0.97414954487811201</Data></Cell>
    <Cell ss:StyleID="s66"><Data ss:Type="Number">0.64973143986681803</Data></Cell>
    <Cell ss:StyleID="s66"><Data ss:Type="Number">0.32441810501129398</Data></Cell>
    <Cell ss:StyleID="s66"><Data ss:Type="Number">0.32531333485552399</Data></Cell>
    <Cell ss:StyleID="s67"><Data ss:Type="Number">-0.61777691893879105</Data></Cell>
    <Cell ss:StyleID="s67"><Data ss:Type="Number">0.43721074796680098</Data></Cell>
    <Cell ss:StyleID="s67"><Data ss:Type="Number">0.63478030638954097</Data></Cell>
    <Cell ss:StyleID="s67"><Data ss:Type="Number">0.52058952899097399</Data></Cell>
    <Cell ss:StyleID="s67"><Data ss:Type="Number">0.203305086125985</Data></Cell>
   </Row>
   <Row ss:AutoFitHeight="0">
    <Cell><Data ss:Type="String">3774_fr3</Data></Cell>
    <Cell><Data ss:Type="String">Q9BZZ5</Data></Cell>
    <Cell><Data ss:Type="String">API5</Data></Cell>
    <Cell><Data ss:Type="String">XP_018016796.1</Data></Cell>
    <Cell><Data ss:Type="Number">85.9</Data></Cell>
    <Cell><Data ss:Type="Number">185</Data></Cell>
    <Cell ss:StyleID="s65"><Data ss:Type="Number">2.6999999999999999E-84</Data></Cell>
    <Cell><Data ss:Type="String">PREDICTED: apoptosis inhibitor 5-A-like </Data></Cell>
    <Cell><Data ss:Type="String">apoptotic process [GO:0006915]</Data></Cell>
    <Cell><Data ss:Type="String">Hyalella azteca</Data></Cell>
    <Cell><Data ss:Type="String">yellow</Data></Cell>
    <Cell ss:StyleID="s66"><Data ss:Type="Number">0.82780402521461305</Data></Cell>
    <Cell ss:StyleID="s66"><Data ss:Type="Number">0.62840541197821198</Data></Cell>
    <Cell ss:StyleID="s66"><Data ss:Type="Number">0.19939861323640101</Data></Cell>
    <Cell ss:StyleID="s66"><Data ss:Type="Number">0.42900679874181102</Data></Cell>
    <Cell ss:StyleID="s67"><Data ss:Type="Number">-0.21030624435287201</Data></Cell>
    <Cell ss:StyleID="s67"><Data ss:Type="Number">-8.9889163582780096E-2</Data></Cell>
    <Cell ss:StyleID="s67"><Data ss:Type="Number">0.15546065816965299</Data></Cell>
    <Cell ss:StyleID="s67"><Data ss:Type="Number">-0.136775523714534</Data></Cell>
    <Cell ss:StyleID="s67"><Data ss:Type="Number">0.68776786724837902</Data></Cell>
   </Row>
   <Row ss:AutoFitHeight="0">
    <Cell><Data ss:Type="String">17385_fr4</Data></Cell>
    <Cell><Data ss:Type="String">Q9LEJ0</Data></Cell>
    <Cell><Data ss:Type="String">ENO1</Data></Cell>
    <Cell><Data ss:Type="String">XP_018006857.1</Data></Cell>
    <Cell><Data ss:Type="Number">71.599999999999994</Data></Cell>
    <Cell><Data ss:Type="Number">236</Data></Cell>
    <Cell ss:StyleID="s65"><Data ss:Type="Number">2.8000000000000002E-85</Data></Cell>
    <Cell><Data ss:Type="String">PREDICTED: enolase isoform X1 </Data></Cell>
    <Cell><Data ss:Type="String">glucose homeostasis [GO:0042593]</Data></Cell>
    <Cell><Data ss:Type="String">Hyalella azteca</Data></Cell>
    <Cell><Data ss:Type="String">turquoise</Data></Cell>
    <Cell ss:StyleID="s66"><Data ss:Type="Number">0.435144013392254</Data></Cell>
    <Cell ss:StyleID="s66"><Data ss:Type="Number">3.9912967987455202E-2</Data></Cell>
    <Cell ss:StyleID="s66"><Data ss:Type="Number">0.39523104540479898</Data></Cell>
    <Cell ss:StyleID="s66"><Data ss:Type="Number">-0.355318077417344</Data></Cell>
    <Cell ss:StyleID="s67"><Data ss:Type="Number">0.55350827933951496</Data></Cell>
    <Cell ss:StyleID="s67"><Data ss:Type="Number">-0.36889708046910602</Data></Cell>
    <Cell ss:StyleID="s67"><Data ss:Type="Number">-0.46391616306974198</Data></Cell>
    <Cell ss:StyleID="s67"><Data ss:Type="Number">-0.42702377219978899</Data></Cell>
    <Cell ss:StyleID="s67"><Data ss:Type="Number">-0.15287712718890101</Data></Cell>
   </Row>
   <Row ss:AutoFitHeight="0">
    <Cell><Data ss:Type="String">190624_fr5</Data></Cell>
    <Cell><Data ss:Type="String">Q9NFZ6</Data></Cell>
    <Cell><Data ss:Type="String">GH9C1</Data></Cell>
    <Cell><Data ss:Type="String">XP_009049424.1</Data></Cell>
    <Cell><Data ss:Type="Number">49.4</Data></Cell>
    <Cell><Data ss:Type="Number">415</Data></Cell>
    <Cell ss:StyleID="s65"><Data ss:Type="Number">1.6999999999999999E-85</Data></Cell>
    <Cell><Data ss:Type="String">hypothetical protein LOTGIDRAFT_206161 </Data></Cell>
    <Cell><Data ss:Type="String">microtubule-based process [GO:0007017]</Data></Cell>
    <Cell><Data ss:Type="String">Lottia gigantea</Data></Cell>
    <Cell><Data ss:Type="String">grey</Data></Cell>
    <Cell ss:StyleID="s66"><Data ss:Type="Number">0.209993722196091</Data></Cell>
    <Cell ss:StyleID="s66"><Data ss:Type="Number">1.7892832374512099E-2</Data></Cell>
    <Cell ss:StyleID="s66"><Data ss:Type="Number">0.192100889821579</Data></Cell>
    <Cell ss:StyleID="s66"><Data ss:Type="Number">-0.17420805744706699</Data></Cell>
    <Cell ss:StyleID="s67"><Data ss:Type="Number">-0.46556721026633002</Data></Cell>
    <Cell ss:StyleID="s67"><Data ss:Type="Number">0.35749006899994301</Data></Cell>
    <Cell ss:StyleID="s67"><Data ss:Type="Number">0.36682729071119402</Data></Cell>
    <Cell ss:StyleID="s67"><Data ss:Type="Number">0.39714685551800699</Data></Cell>
    <Cell ss:StyleID="s67"><Data ss:Type="Number">0.14035038041949399</Data></Cell>
   </Row>
   <Row ss:AutoFitHeight="0">
    <Cell><Data ss:Type="String">30611_fr4</Data></Cell>
    <Cell><Data ss:Type="String">P35415</Data></Cell>
    <Cell><Data ss:Type="String">Prm</Data></Cell>
    <Cell><Data ss:Type="String">XP_018019083.1</Data></Cell>
    <Cell><Data ss:Type="Number">81.3</Data></Cell>
    <Cell><Data ss:Type="Number">203</Data></Cell>
    <Cell ss:StyleID="s65"><Data ss:Type="Number">6.0000000000000002E-86</Data></Cell>
    <Cell><Data ss:Type="String">PREDICTED: paramyosin, long form-like isoform X1 </Data></Cell>
    <Cell><Data ss:Type="String">mesoderm development [GO:0007498]</Data></Cell>
    <Cell><Data ss:Type="String">Hyalella azteca</Data></Cell>
    <Cell><Data ss:Type="String">brown</Data></Cell>
    <Cell ss:StyleID="s66"><Data ss:Type="Number">2.5726873418559899</Data></Cell>
    <Cell ss:StyleID="s66"><Data ss:Type="Number">1.2493026881422999</Data></Cell>
    <Cell ss:StyleID="s66"><Data ss:Type="Number">1.32338465371369</Data></Cell>
    <Cell ss:StyleID="s66"><Data ss:Type="Number">-7.4081965571390906E-2</Data></Cell>
    <Cell ss:StyleID="s67"><Data ss:Type="Number">-0.57917702947291205</Data></Cell>
    <Cell ss:StyleID="s67"><Data ss:Type="Number">0.77052635215865795</Data></Cell>
    <Cell ss:StyleID="s67"><Data ss:Type="Number">0.51741395971910198</Data></Cell>
    <Cell ss:StyleID="s67"><Data ss:Type="Number">0.51722142348223399</Data></Cell>
    <Cell ss:StyleID="s67"><Data ss:Type="Number">-0.16165436882841799</Data></Cell>
   </Row>
   <Row ss:AutoFitHeight="0">
    <Cell><Data ss:Type="String">200701_fr2</Data></Cell>
    <Cell><Data ss:Type="String">P06603</Data></Cell>
    <Cell><Data ss:Type="String">P06513</Data></Cell>
    <Cell><Data ss:Type="String">XP_017279335.1</Data></Cell>
    <Cell><Data ss:Type="Number">93.5</Data></Cell>
    <Cell><Data ss:Type="Number">170</Data></Cell>
    <Cell ss:StyleID="s65"><Data ss:Type="Number">5.1000000000000001E-86</Data></Cell>
    <Cell><Data ss:Type="String">PREDICTED: tubulin alpha chain-like </Data></Cell>
    <Cell><Data ss:Type="String">mitotic spindle assembly checkpoint [GO:0007094]</Data></Cell>
    <Cell><Data ss:Type="String">Kryptolebias marmoratus</Data></Cell>
    <Cell><Data ss:Type="String">turquoise</Data></Cell>
    <Cell ss:StyleID="s66"><Data ss:Type="Number">0.48539928575239</Data></Cell>
    <Cell ss:StyleID="s66"><Data ss:Type="Number">0.46878316940453901</Data></Cell>
    <Cell ss:StyleID="s66"><Data ss:Type="Number">1.66161163478507E-2</Data></Cell>
    <Cell ss:StyleID="s66"><Data ss:Type="Number">0.45216705305668897</Data></Cell>
    <Cell ss:StyleID="s67"><Data ss:Type="Number">-0.15778933771379</Data></Cell>
    <Cell ss:StyleID="s67"><Data ss:Type="Number">0.26167144283731197</Data></Cell>
    <Cell ss:StyleID="s67"><Data ss:Type="Number">0.18783920758545899</Data></Cell>
    <Cell ss:StyleID="s67"><Data ss:Type="Number">0.268168328167388</Data></Cell>
    <Cell ss:StyleID="s67"><Data ss:Type="Number">-0.13592393150111101</Data></Cell>
   </Row>
   <Row ss:AutoFitHeight="0">
    <Cell><Data ss:Type="String">162582_fr2</Data></Cell>
    <Cell><Data ss:Type="String">Q9Z1N5</Data></Cell>
    <Cell><Data ss:Type="String">Ddx39b</Data></Cell>
    <Cell><Data ss:Type="String">CCA18117.1</Data></Cell>
    <Cell><Data ss:Type="Number">45.3</Data></Cell>
    <Cell><Data ss:Type="Number">437</Data></Cell>
    <Cell ss:StyleID="s65"><Data ss:Type="Number">2.5000000000000002E-87</Data></Cell>
    <Cell><Data ss:Type="String">predicted protein putative </Data></Cell>
    <Cell><Data ss:Type="String">positive regulation of translation [GO:0045727]</Data></Cell>
    <Cell><Data ss:Type="String">Albugo laibachii Nc14</Data></Cell>
    <Cell><Data ss:Type="String">yellow</Data></Cell>
    <Cell ss:StyleID="s66"><Data ss:Type="Number">1.1098599591679901</Data></Cell>
    <Cell ss:StyleID="s66"><Data ss:Type="Number">0.50465951465220504</Data></Cell>
    <Cell ss:StyleID="s66"><Data ss:Type="Number">0.60520044451578303</Data></Cell>
    <Cell ss:StyleID="s66"><Data ss:Type="Number">-0.100540929863578</Data></Cell>
    <Cell ss:StyleID="s67"><Data ss:Type="Number">-0.50201977588424995</Data></Cell>
    <Cell ss:StyleID="s67"><Data ss:Type="Number">5.40436022669692E-2</Data></Cell>
    <Cell ss:StyleID="s67"><Data ss:Type="Number">0.45017575489596401</Data></Cell>
    <Cell ss:StyleID="s67"><Data ss:Type="Number">0.28036702837004401</Data></Cell>
    <Cell ss:StyleID="s67"><Data ss:Type="Number">0.66906918540038296</Data></Cell>
   </Row>
   <Row ss:AutoFitHeight="0">
    <Cell><Data ss:Type="String">121218_fr5</Data></Cell>
    <Cell><Data ss:Type="String">Q3T147</Data></Cell>
    <Cell><Data ss:Type="String">DDX39B</Data></Cell>
    <Cell><Data ss:Type="String">XP_018019841.1</Data></Cell>
    <Cell><Data ss:Type="Number">98.3</Data></Cell>
    <Cell><Data ss:Type="Number">175</Data></Cell>
    <Cell ss:StyleID="s65"><Data ss:Type="Number">5.7000000000000004E-88</Data></Cell>
    <Cell><Data ss:Type="String">PREDICTED: spliceosome RNA helicase DDX39B-like </Data></Cell>
    <Cell><Data ss:Type="String">spliceosomal complex assembly [GO:0000245]</Data></Cell>
    <Cell><Data ss:Type="String">Hyalella azteca</Data></Cell>
    <Cell><Data ss:Type="String">yellow</Data></Cell>
    <Cell ss:StyleID="s66"><Data ss:Type="Number">0.48949032758087702</Data></Cell>
    <Cell ss:StyleID="s66"><Data ss:Type="Number">0.285350374730173</Data></Cell>
    <Cell ss:StyleID="s66"><Data ss:Type="Number">0.20413995285070399</Data></Cell>
    <Cell ss:StyleID="s66"><Data ss:Type="Number">8.12104218794691E-2</Data></Cell>
    <Cell ss:StyleID="s67"><Data ss:Type="Number">-0.434119621509724</Data></Cell>
    <Cell ss:StyleID="s67"><Data ss:Type="Number">7.4934129435325306E-2</Data></Cell>
    <Cell ss:StyleID="s67"><Data ss:Type="Number">0.25738907691183099</Data></Cell>
    <Cell ss:StyleID="s67"><Data ss:Type="Number">1.2236410683681601E-2</Data></Cell>
    <Cell ss:StyleID="s67"><Data ss:Type="Number">0.62154801973477303</Data></Cell>
   </Row>
   <Row ss:AutoFitHeight="0">
    <Cell><Data ss:Type="String">39162_fr2</Data></Cell>
    <Cell><Data ss:Type="String">Q27U48</Data></Cell>
    <Cell><Data ss:Type="String">Q27U48</Data></Cell>
    <Cell><Data ss:Type="String">XP_018024653.1</Data></Cell>
    <Cell><Data ss:Type="Number">79.7</Data></Cell>
    <Cell><Data ss:Type="Number">232</Data></Cell>
    <Cell ss:StyleID="s65"><Data ss:Type="Number">6.9999999999999994E-89</Data></Cell>
    <Cell><Data ss:Type="String">PREDICTED: tubulin beta-2 chain-like </Data></Cell>
    <Cell><Data ss:Type="String">microtubule-based process [GO:0007017]</Data></Cell>
    <Cell><Data ss:Type="String">Hyalella azteca</Data></Cell>
    <Cell><Data ss:Type="String">yellow</Data></Cell>
    <Cell ss:StyleID="s66"><Data ss:Type="Number">1.45085970625739</Data></Cell>
    <Cell ss:StyleID="s66"><Data ss:Type="Number">1.07774599039914</Data></Cell>
    <Cell ss:StyleID="s66"><Data ss:Type="Number">0.37311371585824399</Data></Cell>
    <Cell ss:StyleID="s66"><Data ss:Type="Number">0.70463227454090105</Data></Cell>
    <Cell ss:StyleID="s67"><Data ss:Type="Number">-0.39040157722261298</Data></Cell>
    <Cell ss:StyleID="s67"><Data ss:Type="Number">-2.1025686863659899E-2</Data></Cell>
    <Cell ss:StyleID="s67"><Data ss:Type="Number">0.28084366596372501</Data></Cell>
    <Cell ss:StyleID="s67"><Data ss:Type="Number">-1.3228162012605099E-2</Data></Cell>
    <Cell ss:StyleID="s67"><Data ss:Type="Number">0.80815625851781903</Data></Cell>
   </Row>
   <Row ss:AutoFitHeight="0">
    <Cell><Data ss:Type="String">141086_fr5</Data></Cell>
    <Cell><Data ss:Type="String">P80021</Data></Cell>
    <Cell><Data ss:Type="String">ATP5F1A</Data></Cell>
    <Cell><Data ss:Type="String">XP_018018775.1</Data></Cell>
    <Cell><Data ss:Type="Number">62.2</Data></Cell>
    <Cell><Data ss:Type="Number">341</Data></Cell>
    <Cell ss:StyleID="s65"><Data ss:Type="Number">1.7E-89</Data></Cell>
    <Cell><Data ss:Type="String">PREDICTED: ATP synthase subunit alpha, mitochondrial-like </Data></Cell>
    <Cell><Data ss:Type="String">ATP synthesis coupled proton transport [GO:0015986]</Data></Cell>
    <Cell><Data ss:Type="String">Hyalella azteca</Data></Cell>
    <Cell><Data ss:Type="String">yellow</Data></Cell>
    <Cell ss:StyleID="s66"><Data ss:Type="Number">1.2126013689852999</Data></Cell>
    <Cell ss:StyleID="s66"><Data ss:Type="Number">0.91289968693443502</Data></Cell>
    <Cell ss:StyleID="s66"><Data ss:Type="Number">0.299701682050867</Data></Cell>
    <Cell ss:StyleID="s66"><Data ss:Type="Number">0.61319800488356802</Data></Cell>
    <Cell ss:StyleID="s67"><Data ss:Type="Number">-0.378417424104669</Data></Cell>
    <Cell ss:StyleID="s67"><Data ss:Type="Number">5.2589265879919703E-2</Data></Cell>
    <Cell ss:StyleID="s67"><Data ss:Type="Number">0.26229396534092497</Data></Cell>
    <Cell ss:StyleID="s67"><Data ss:Type="Number">-6.3822336127417806E-2</Data></Cell>
    <Cell ss:StyleID="s67"><Data ss:Type="Number">0.77839379760254002</Data></Cell>
   </Row>
   <Row ss:AutoFitHeight="0">
    <Cell><Data ss:Type="String">38110_fr6</Data></Cell>
    <Cell><Data ss:Type="String">Q9GKX7</Data></Cell>
    <Cell><Data ss:Type="String">HSP90AA1</Data></Cell>
    <Cell><Data ss:Type="String">XP_018006991.1</Data></Cell>
    <Cell><Data ss:Type="Number">83.9</Data></Cell>
    <Cell><Data ss:Type="Number">223</Data></Cell>
    <Cell ss:StyleID="s65"><Data ss:Type="Number">1E-89</Data></Cell>
    <Cell><Data ss:Type="String">PREDICTED: heat shock protein HSP 90-alpha-like </Data></Cell>
    <Cell><Data ss:Type="String">axon extension [GO:0048675]</Data></Cell>
    <Cell><Data ss:Type="String">Hyalella azteca</Data></Cell>
    <Cell><Data ss:Type="String">grey</Data></Cell>
    <Cell ss:StyleID="s66"><Data ss:Type="Number">0.109866396652354</Data></Cell>
    <Cell ss:StyleID="s66"><Data ss:Type="Number">2.8324610309560301E-2</Data></Cell>
    <Cell ss:StyleID="s66"><Data ss:Type="Number">8.1541786342793396E-2</Data></Cell>
    <Cell ss:StyleID="s66"><Data ss:Type="Number">-5.3217176033233102E-2</Data></Cell>
    <Cell ss:StyleID="s67"><Data ss:Type="Number">-7.1909962497756802E-2</Data></Cell>
    <Cell ss:StyleID="s67"><Data ss:Type="Number">-0.17957691457482999</Data></Cell>
    <Cell ss:StyleID="s67"><Data ss:Type="Number">-2.0253403984264302E-2</Data></Cell>
    <Cell ss:StyleID="s67"><Data ss:Type="Number">-8.2723824859567696E-2</Data></Cell>
    <Cell ss:StyleID="s67"><Data ss:Type="Number">0.44296853458330199</Data></Cell>
   </Row>
   <Row ss:AutoFitHeight="0">
    <Cell><Data ss:Type="String">13142_fr5</Data></Cell>
    <Cell><Data ss:Type="String">P04810</Data></Cell>
    <Cell><Data ss:Type="String">Hsp83</Data></Cell>
    <Cell><Data ss:Type="String">ABY55234.1</Data></Cell>
    <Cell><Data ss:Type="Number">45.4</Data></Cell>
    <Cell><Data ss:Type="Number">509</Data></Cell>
    <Cell ss:StyleID="s65"><Data ss:Type="Number">6.2999999999999998E-90</Data></Cell>
    <Cell><Data ss:Type="String">Hsp90 </Data></Cell>
    <Cell><Data ss:Type="String">protein folding [GO:0006457]</Data></Cell>
    <Cell><Data ss:Type="String">Mythimna separata</Data></Cell>
    <Cell><Data ss:Type="String">turquoise</Data></Cell>
    <Cell ss:StyleID="s66"><Data ss:Type="Number">1.2302416924891699</Data></Cell>
    <Cell ss:StyleID="s66"><Data ss:Type="Number">0.90511920150926395</Data></Cell>
    <Cell ss:StyleID="s66"><Data ss:Type="Number">0.32512249097990797</Data></Cell>
    <Cell ss:StyleID="s66"><Data ss:Type="Number">0.57999671052935597</Data></Cell>
    <Cell ss:StyleID="s67"><Data ss:Type="Number">-0.46149807145522398</Data></Cell>
    <Cell ss:StyleID="s67"><Data ss:Type="Number">0.21436558437776901</Data></Cell>
    <Cell ss:StyleID="s67"><Data ss:Type="Number">0.55203502882854605</Data></Cell>
    <Cell ss:StyleID="s67"><Data ss:Type="Number">0.64836691051936401</Data></Cell>
    <Cell ss:StyleID="s67"><Data ss:Type="Number">-9.1217037988136698E-2</Data></Cell>
   </Row>
   <Row ss:AutoFitHeight="0">
    <Cell><Data ss:Type="String">21834_fr4</Data></Cell>
    <Cell><Data ss:Type="String">P07764</Data></Cell>
    <Cell><Data ss:Type="String">Ald</Data></Cell>
    <Cell><Data ss:Type="String">XP_018019177.1</Data></Cell>
    <Cell><Data ss:Type="Number">80.7</Data></Cell>
    <Cell><Data ss:Type="Number">212</Data></Cell>
    <Cell ss:StyleID="s65"><Data ss:Type="Number">2.1999999999999999E-90</Data></Cell>
    <Cell><Data ss:Type="String">PREDICTED: fructose-bisphosphate aldolase-like </Data></Cell>
    <Cell><Data ss:Type="String">positive regulation of cell migration [GO:0030335]</Data></Cell>
    <Cell><Data ss:Type="String">Hyalella azteca</Data></Cell>
    <Cell><Data ss:Type="String">turquoise</Data></Cell>
    <Cell ss:StyleID="s66"><Data ss:Type="Number">1.58249183192153</Data></Cell>
    <Cell ss:StyleID="s66"><Data ss:Type="Number">1.41409972671666</Data></Cell>
    <Cell ss:StyleID="s66"><Data ss:Type="Number">0.168392105204868</Data></Cell>
    <Cell ss:StyleID="s66"><Data ss:Type="Number">1.2457076215117899</Data></Cell>
    <Cell ss:StyleID="s67"><Data ss:Type="Number">-0.427326567013394</Data></Cell>
    <Cell ss:StyleID="s67"><Data ss:Type="Number">0.31084076718067499</Data></Cell>
    <Cell ss:StyleID="s67"><Data ss:Type="Number">0.51020192399953801</Data></Cell>
    <Cell ss:StyleID="s67"><Data ss:Type="Number">0.66269999314360695</Data></Cell>
    <Cell ss:StyleID="s67"><Data ss:Type="Number">-0.11729992183831001</Data></Cell>
   </Row>
   <Row ss:AutoFitHeight="0">
    <Cell><Data ss:Type="String">207844_fr3</Data></Cell>
    <Cell><Data ss:Type="String">Q9VMN5</Data></Cell>
    <Cell><Data ss:Type="String">Hsp60C</Data></Cell>
    <Cell><Data ss:Type="String">AHF22058.1</Data></Cell>
    <Cell><Data ss:Type="Number">59.6</Data></Cell>
    <Cell><Data ss:Type="Number">349</Data></Cell>
    <Cell ss:StyleID="s65"><Data ss:Type="Number">1.5000000000000001E-90</Data></Cell>
    <Cell><Data ss:Type="String">HSP60 </Data></Cell>
    <Cell><Data ss:Type="String">protein folding [GO:0006457]</Data></Cell>
    <Cell><Data ss:Type="String">Macrobrachium nipponense</Data></Cell>
    <Cell><Data ss:Type="String">turquoise</Data></Cell>
    <Cell ss:StyleID="s66"><Data ss:Type="Number">0.87862744499907597</Data></Cell>
    <Cell ss:StyleID="s66"><Data ss:Type="Number">0.743840037926215</Data></Cell>
    <Cell ss:StyleID="s66"><Data ss:Type="Number">0.13478740707286099</Data></Cell>
    <Cell ss:StyleID="s66"><Data ss:Type="Number">0.60905263085335404</Data></Cell>
    <Cell ss:StyleID="s67"><Data ss:Type="Number">-0.35547525475137498</Data></Cell>
    <Cell ss:StyleID="s67"><Data ss:Type="Number">0.13330916554337099</Data></Cell>
    <Cell ss:StyleID="s67"><Data ss:Type="Number">0.49265866939477598</Data></Cell>
    <Cell ss:StyleID="s67"><Data ss:Type="Number">0.62230447682420897</Data></Cell>
    <Cell ss:StyleID="s67"><Data ss:Type="Number">-0.10401265465762501</Data></Cell>
   </Row>
   <Row ss:AutoFitHeight="0">
    <Cell><Data ss:Type="String">439_fr3</Data></Cell>
    <Cell><Data ss:Type="String">P46531</Data></Cell>
    <Cell><Data ss:Type="String">NOTCH1</Data></Cell>
    <Cell><Data ss:Type="String">XP_018007327.1</Data></Cell>
    <Cell><Data ss:Type="Number">43.4</Data></Cell>
    <Cell><Data ss:Type="Number">426</Data></Cell>
    <Cell ss:StyleID="s65"><Data ss:Type="Number">9.4999999999999995E-92</Data></Cell>
    <Cell><Data ss:Type="String">PREDICTED: neurogenic locus notch homolog protein 1-like </Data></Cell>
    <Cell><Data ss:Type="String">negative regulation of stem cell differentiation [GO:2000737]</Data></Cell>
    <Cell><Data ss:Type="String">Hyalella azteca</Data></Cell>
    <Cell><Data ss:Type="String">grey</Data></Cell>
    <Cell ss:StyleID="s66"><Data ss:Type="Number">2.47010916968657</Data></Cell>
    <Cell ss:StyleID="s66"><Data ss:Type="Number">1.8019187841661299</Data></Cell>
    <Cell ss:StyleID="s66"><Data ss:Type="Number">0.66819038552044496</Data></Cell>
    <Cell ss:StyleID="s66"><Data ss:Type="Number">1.1337283986456801</Data></Cell>
    <Cell ss:StyleID="s67"><Data ss:Type="Number">-0.44242966583079901</Data></Cell>
    <Cell ss:StyleID="s67"><Data ss:Type="Number">0.36200312180874</Data></Cell>
    <Cell ss:StyleID="s67"><Data ss:Type="Number">0.63887370445929703</Data></Cell>
    <Cell ss:StyleID="s67"><Data ss:Type="Number">0.57596363725702204</Data></Cell>
    <Cell ss:StyleID="s67"><Data ss:Type="Number">-0.15678105095599101</Data></Cell>
   </Row>
   <Row ss:AutoFitHeight="0">
    <Cell><Data ss:Type="String">6945_fr6</Data></Cell>
    <Cell><Data ss:Type="String">Q9V521</Data></Cell>
    <Cell><Data ss:Type="String">PPO2</Data></Cell>
    <Cell><Data ss:Type="String">XP_018024160.1</Data></Cell>
    <Cell><Data ss:Type="Number">74.2</Data></Cell>
    <Cell><Data ss:Type="Number">225</Data></Cell>
    <Cell ss:StyleID="s65"><Data ss:Type="Number">3.6999999999999998E-92</Data></Cell>
    <Cell><Data ss:Type="String">PREDICTED: LOW QUALITY PROTEIN: phenoloxidase 2-like </Data></Cell>
    <Cell><Data ss:Type="String">immune system process [GO:0002376]</Data></Cell>
    <Cell><Data ss:Type="String">Hyalella azteca</Data></Cell>
    <Cell><Data ss:Type="String">turquoise</Data></Cell>
    <Cell ss:StyleID="s66"><Data ss:Type="Number">6.8669719865594301</Data></Cell>
    <Cell ss:StyleID="s66"><Data ss:Type="Number">4.9500600850394703</Data></Cell>
    <Cell ss:StyleID="s66"><Data ss:Type="Number">1.91691190151996</Data></Cell>
    <Cell ss:StyleID="s66"><Data ss:Type="Number">3.0331481835195002</Data></Cell>
    <Cell ss:StyleID="s67"><Data ss:Type="Number">-0.61080461907706096</Data></Cell>
    <Cell ss:StyleID="s67"><Data ss:Type="Number">0.54352099673512</Data></Cell>
    <Cell ss:StyleID="s67"><Data ss:Type="Number">0.76278035177349002</Data></Cell>
    <Cell ss:StyleID="s67"><Data ss:Type="Number">0.86747358109811701</Data></Cell>
    <Cell ss:StyleID="s67"><Data ss:Type="Number">-0.22123044622270599</Data></Cell>
   </Row>
   <Row ss:AutoFitHeight="0">
    <Cell><Data ss:Type="String">15561_fr1</Data></Cell>
    <Cell><Data ss:Type="String">Q9V521</Data></Cell>
    <Cell><Data ss:Type="String">PPO2</Data></Cell>
    <Cell><Data ss:Type="String">XP_018024160.1</Data></Cell>
    <Cell><Data ss:Type="Number">64.3</Data></Cell>
    <Cell><Data ss:Type="Number">272</Data></Cell>
    <Cell ss:StyleID="s65"><Data ss:Type="Number">8.1999999999999998E-93</Data></Cell>
    <Cell><Data ss:Type="String">PREDICTED: LOW QUALITY PROTEIN: phenoloxidase 2-like </Data></Cell>
    <Cell><Data ss:Type="String">melanotic encapsulation of foreign target [GO:0035011]</Data></Cell>
    <Cell><Data ss:Type="String">Hyalella azteca</Data></Cell>
    <Cell><Data ss:Type="String">turquoise</Data></Cell>
    <Cell ss:StyleID="s66"><Data ss:Type="Number">1.0431189345718901</Data></Cell>
    <Cell ss:StyleID="s66"><Data ss:Type="Number">0.99013524543972897</Data></Cell>
    <Cell ss:StyleID="s66"><Data ss:Type="Number">5.29836891321607E-2</Data></Cell>
    <Cell ss:StyleID="s66"><Data ss:Type="Number">0.93715155630756897</Data></Cell>
    <Cell ss:StyleID="s67"><Data ss:Type="Number">-0.34772145999584297</Data></Cell>
    <Cell ss:StyleID="s67"><Data ss:Type="Number">0.1414914202226</Data></Cell>
    <Cell ss:StyleID="s67"><Data ss:Type="Number">0.43699945772799398</Data></Cell>
    <Cell ss:StyleID="s67"><Data ss:Type="Number">0.59306365068361899</Data></Cell>
    <Cell ss:StyleID="s67"><Data ss:Type="Number">-7.1225070368104396E-2</Data></Cell>
   </Row>
   <Row ss:AutoFitHeight="0">
    <Cell><Data ss:Type="String">110978_fr6</Data></Cell>
    <Cell><Data ss:Type="String">P0DH99</Data></Cell>
    <Cell><Data ss:Type="String">A1</Data></Cell>
    <Cell><Data ss:Type="String">XP_018024322.1</Data></Cell>
    <Cell><Data ss:Type="Number">74.2</Data></Cell>
    <Cell><Data ss:Type="Number">260</Data></Cell>
    <Cell ss:StyleID="s65"><Data ss:Type="Number">6.5E-93</Data></Cell>
    <Cell><Data ss:Type="String">PREDICTED: elongation factor 1-alpha-like </Data></Cell>
    <Cell><Data ss:Type="String">translational elongation [GO:0006414]</Data></Cell>
    <Cell><Data ss:Type="String">Hyalella azteca</Data></Cell>
    <Cell><Data ss:Type="String">grey</Data></Cell>
    <Cell ss:StyleID="s66"><Data ss:Type="Number">5.1459760856104E-2</Data></Cell>
    <Cell ss:StyleID="s66"><Data ss:Type="Number">4.3224499286103604E-3</Data></Cell>
    <Cell ss:StyleID="s66"><Data ss:Type="Number">4.7137310927493598E-2</Data></Cell>
    <Cell ss:StyleID="s66"><Data ss:Type="Number">-4.2814860998883299E-2</Data></Cell>
    <Cell ss:StyleID="s67"><Data ss:Type="Number">0.35980392121669802</Data></Cell>
    <Cell ss:StyleID="s67"><Data ss:Type="Number">-7.5961226828846498E-2</Data></Cell>
    <Cell ss:StyleID="s67"><Data ss:Type="Number">-0.30210380083000399</Data></Cell>
    <Cell ss:StyleID="s67"><Data ss:Type="Number">-0.16074976463007701</Data></Cell>
    <Cell ss:StyleID="s67"><Data ss:Type="Number">-0.26384121511174402</Data></Cell>
   </Row>
   <Row ss:AutoFitHeight="0">
    <Cell><Data ss:Type="String">46326_fr4</Data></Cell>
    <Cell><Data ss:Type="String">P30162</Data></Cell>
    <Cell><Data ss:Type="String">act-1a</Data></Cell>
    <Cell><Data ss:Type="String">XP_018017253.1</Data></Cell>
    <Cell><Data ss:Type="Number">88.3</Data></Cell>
    <Cell><Data ss:Type="Number">197</Data></Cell>
    <Cell ss:StyleID="s65"><Data ss:Type="Number">7.0999999999999996E-94</Data></Cell>
    <Cell><Data ss:Type="String">PREDICTED: actin, muscle-type A2-like isoform X1 </Data></Cell>
    <Cell><Data ss:Type="String">heart development [GO:0007507]</Data></Cell>
    <Cell><Data ss:Type="String">Hyalella azteca</Data></Cell>
    <Cell><Data ss:Type="String">brown</Data></Cell>
    <Cell ss:StyleID="s66"><Data ss:Type="Number">4.0050812602736698</Data></Cell>
    <Cell ss:StyleID="s66"><Data ss:Type="Number">1.36920517376047</Data></Cell>
    <Cell ss:StyleID="s66"><Data ss:Type="Number">2.6358760865131998</Data></Cell>
    <Cell ss:StyleID="s66"><Data ss:Type="Number">-1.26667091275273</Data></Cell>
    <Cell ss:StyleID="s67"><Data ss:Type="Number">-0.57676498275315402</Data></Cell>
    <Cell ss:StyleID="s67"><Data ss:Type="Number">0.78498365784976398</Data></Cell>
    <Cell ss:StyleID="s67"><Data ss:Type="Number">0.59847683246213002</Data></Cell>
    <Cell ss:StyleID="s67"><Data ss:Type="Number">0.64675753632513699</Data></Cell>
    <Cell ss:StyleID="s67"><Data ss:Type="Number">-0.26182897875356498</Data></Cell>
   </Row>
   <Row ss:AutoFitHeight="0">
    <Cell><Data ss:Type="String">183084_fr4</Data></Cell>
    <Cell><Data ss:Type="String">P52908</Data></Cell>
    <Cell><Data ss:Type="String">FTT1</Data></Cell>
    <Cell><Data ss:Type="String">AFC36877.1</Data></Cell>
    <Cell><Data ss:Type="Number">85.1</Data></Cell>
    <Cell><Data ss:Type="Number">221</Data></Cell>
    <Cell ss:StyleID="s65"><Data ss:Type="Number">4.8999999999999999E-94</Data></Cell>
    <Cell><Data ss:Type="String">14-3-3 epsilon-like transcript variant 1 </Data></Cell>
    <Cell><Data ss:Type="String">protein localization [GO:0008104]</Data></Cell>
    <Cell><Data ss:Type="String">Litopenaeus vannamei</Data></Cell>
    <Cell><Data ss:Type="String">grey</Data></Cell>
    <Cell ss:StyleID="s66"><Data ss:Type="Number">3.6057115527701099E-2</Data></Cell>
    <Cell ss:StyleID="s66"><Data ss:Type="Number">1.81458224171154E-3</Data></Cell>
    <Cell ss:StyleID="s66"><Data ss:Type="Number">3.4242533285989502E-2</Data></Cell>
    <Cell ss:StyleID="s66"><Data ss:Type="Number">-3.2427951044278001E-2</Data></Cell>
    <Cell ss:StyleID="s67"><Data ss:Type="Number">-0.25976195691764098</Data></Cell>
    <Cell ss:StyleID="s67"><Data ss:Type="Number">0.30671477348255999</Data></Cell>
    <Cell ss:StyleID="s67"><Data ss:Type="Number">0.24888066941898199</Data></Cell>
    <Cell ss:StyleID="s67"><Data ss:Type="Number">0.29238840332007698</Data></Cell>
    <Cell ss:StyleID="s67"><Data ss:Type="Number">-0.101831439423999</Data></Cell>
   </Row>
   <Row ss:AutoFitHeight="0">
    <Cell><Data ss:Type="String">23556_fr2</Data></Cell>
    <Cell><Data ss:Type="String">Q2HWU2</Data></Cell>
    <Cell><Data ss:Type="String">P4HB</Data></Cell>
    <Cell><Data ss:Type="String">XP_018023205.1</Data></Cell>
    <Cell><Data ss:Type="Number">66.400000000000006</Data></Cell>
    <Cell><Data ss:Type="Number">274</Data></Cell>
    <Cell ss:StyleID="s65"><Data ss:Type="Number">4.2000000000000002E-94</Data></Cell>
    <Cell><Data ss:Type="String">PREDICTED: LOW QUALITY PROTEIN: protein disulfide-isomerase-like </Data></Cell>
    <Cell><Data ss:Type="String">cellular protein metabolic process [GO:0044267]</Data></Cell>
    <Cell><Data ss:Type="String">Hyalella azteca</Data></Cell>
    <Cell><Data ss:Type="String">grey</Data></Cell>
    <Cell ss:StyleID="s66"><Data ss:Type="Number">8.0377483350427506E-2</Data></Cell>
    <Cell ss:StyleID="s66"><Data ss:Type="Number">6.6007034852231194E-2</Data></Cell>
    <Cell ss:StyleID="s66"><Data ss:Type="Number">1.4370448498196299E-2</Data></Cell>
    <Cell ss:StyleID="s66"><Data ss:Type="Number">5.1636586354034897E-2</Data></Cell>
    <Cell ss:StyleID="s67"><Data ss:Type="Number">-0.208755942696909</Data></Cell>
    <Cell ss:StyleID="s67"><Data ss:Type="Number">0.190917097862602</Data></Cell>
    <Cell ss:StyleID="s67"><Data ss:Type="Number">0.22463894671114501</Data></Cell>
    <Cell ss:StyleID="s67"><Data ss:Type="Number">0.25015194772316901</Data></Cell>
    <Cell ss:StyleID="s67"><Data ss:Type="Number">-0.106319446097938</Data></Cell>
   </Row>
   <Row ss:AutoFitHeight="0">
    <Cell><Data ss:Type="String">20978_fr3</Data></Cell>
    <Cell><Data ss:Type="String">Q7ZA46</Data></Cell>
    <Cell><Data ss:Type="String">PGK1</Data></Cell>
    <Cell><Data ss:Type="String">XP_018025899.1</Data></Cell>
    <Cell><Data ss:Type="Number">67.2</Data></Cell>
    <Cell><Data ss:Type="Number">296</Data></Cell>
    <Cell ss:StyleID="s65"><Data ss:Type="Number">1.9999999999999999E-94</Data></Cell>
    <Cell><Data ss:Type="String">PREDICTED: probable phosphoglycerate kinase </Data></Cell>
    <Cell><Data ss:Type="String">phosphorylation [GO:0016310]</Data></Cell>
    <Cell><Data ss:Type="String">Hyalella azteca</Data></Cell>
    <Cell><Data ss:Type="String">turquoise</Data></Cell>
    <Cell ss:StyleID="s66"><Data ss:Type="Number">2.03929667525298</Data></Cell>
    <Cell ss:StyleID="s66"><Data ss:Type="Number">1.5856005600847101</Data></Cell>
    <Cell ss:StyleID="s66"><Data ss:Type="Number">0.45369611516827202</Data></Cell>
    <Cell ss:StyleID="s66"><Data ss:Type="Number">1.1319044449164399</Data></Cell>
    <Cell ss:StyleID="s67"><Data ss:Type="Number">-0.50308625031146004</Data></Cell>
    <Cell ss:StyleID="s67"><Data ss:Type="Number">0.41466884728595299</Data></Cell>
    <Cell ss:StyleID="s67"><Data ss:Type="Number">0.50048828594921202</Data></Cell>
    <Cell ss:StyleID="s67"><Data ss:Type="Number">0.71000271893338496</Data></Cell>
    <Cell ss:StyleID="s67"><Data ss:Type="Number">-0.16707410198502101</Data></Cell>
   </Row>
   <Row ss:AutoFitHeight="0">
    <Cell><Data ss:Type="String">47294_fr1</Data></Cell>
    <Cell><Data ss:Type="String">P10987</Data></Cell>
    <Cell><Data ss:Type="String">Act5C</Data></Cell>
    <Cell><Data ss:Type="String">XP_005982177.1</Data></Cell>
    <Cell><Data ss:Type="Number">65.900000000000006</Data></Cell>
    <Cell><Data ss:Type="Number">323</Data></Cell>
    <Cell ss:StyleID="s65"><Data ss:Type="Number">1.5000000000000001E-94</Data></Cell>
    <Cell><Data ss:Type="String">PREDICTED: actin, cytoplasmic 1 isoform X1 </Data></Cell>
    <Cell><Data ss:Type="String">cytoskeleton organization [GO:0007010]</Data></Cell>
    <Cell><Data ss:Type="String">Pantholops hodgsonii</Data></Cell>
    <Cell><Data ss:Type="String">blue</Data></Cell>
    <Cell ss:StyleID="s66"><Data ss:Type="Number">11.7938873151694</Data></Cell>
    <Cell ss:StyleID="s66"><Data ss:Type="Number">4.9265014963171296</Data></Cell>
    <Cell ss:StyleID="s66"><Data ss:Type="Number">6.8673858188522301</Data></Cell>
    <Cell ss:StyleID="s66"><Data ss:Type="Number">-1.9408843225351</Data></Cell>
    <Cell ss:StyleID="s67"><Data ss:Type="Number">-0.79816034115631496</Data></Cell>
    <Cell ss:StyleID="s67"><Data ss:Type="Number">0.70128085265907802</Data></Cell>
    <Cell ss:StyleID="s67"><Data ss:Type="Number">0.83763015157225296</Data></Cell>
    <Cell ss:StyleID="s67"><Data ss:Type="Number">0.87260225059452501</Data></Cell>
    <Cell ss:StyleID="s67"><Data ss:Type="Number">-3.5931141178713703E-2</Data></Cell>
   </Row>
   <Row ss:AutoFitHeight="0">
    <Cell><Data ss:Type="String">125789_fr1</Data></Cell>
    <Cell><Data ss:Type="String">Q9BZZ5</Data></Cell>
    <Cell><Data ss:Type="String">API5</Data></Cell>
    <Cell><Data ss:Type="String">XP_018016796.1</Data></Cell>
    <Cell><Data ss:Type="Number">69.7</Data></Cell>
    <Cell><Data ss:Type="Number">267</Data></Cell>
    <Cell ss:StyleID="s65"><Data ss:Type="Number">6.9999999999999994E-95</Data></Cell>
    <Cell><Data ss:Type="String">PREDICTED: apoptosis inhibitor 5-A-like </Data></Cell>
    <Cell><Data ss:Type="String">apoptotic process [GO:0006915]</Data></Cell>
    <Cell><Data ss:Type="String">Hyalella azteca</Data></Cell>
    <Cell><Data ss:Type="String">yellow</Data></Cell>
    <Cell ss:StyleID="s66"><Data ss:Type="Number">0.70396944508672998</Data></Cell>
    <Cell ss:StyleID="s66"><Data ss:Type="Number">0.58825531903410599</Data></Cell>
    <Cell ss:StyleID="s66"><Data ss:Type="Number">0.115714126052624</Data></Cell>
    <Cell ss:StyleID="s66"><Data ss:Type="Number">0.472541192981483</Data></Cell>
    <Cell ss:StyleID="s67"><Data ss:Type="Number">-0.33364529364892798</Data></Cell>
    <Cell ss:StyleID="s67"><Data ss:Type="Number">-6.0548307939586897E-2</Data></Cell>
    <Cell ss:StyleID="s67"><Data ss:Type="Number">0.23006784326073901</Data></Cell>
    <Cell ss:StyleID="s67"><Data ss:Type="Number">-5.4996904291791304E-3</Data></Cell>
    <Cell ss:StyleID="s67"><Data ss:Type="Number">0.74200261476427098</Data></Cell>
   </Row>
   <Row ss:AutoFitHeight="0">
    <Cell><Data ss:Type="String">22255_fr2</Data></Cell>
    <Cell><Data ss:Type="String">P05661</Data></Cell>
    <Cell><Data ss:Type="String">Mhc</Data></Cell>
    <Cell><Data ss:Type="String">BAM65721.1</Data></Cell>
    <Cell><Data ss:Type="Number">52.9</Data></Cell>
    <Cell><Data ss:Type="Number">427</Data></Cell>
    <Cell ss:StyleID="s65"><Data ss:Type="Number">2.4999999999999999E-95</Data></Cell>
    <Cell><Data ss:Type="String">myosin heavy chain type 1 </Data></Cell>
    <Cell><Data ss:Type="String">locomotion [GO:0040011]</Data></Cell>
    <Cell><Data ss:Type="String">Litopenaeus vannamei</Data></Cell>
    <Cell><Data ss:Type="String">brown</Data></Cell>
    <Cell ss:StyleID="s66"><Data ss:Type="Number">6.1814604149025101</Data></Cell>
    <Cell ss:StyleID="s66"><Data ss:Type="Number">2.5745954703009302</Data></Cell>
    <Cell ss:StyleID="s66"><Data ss:Type="Number">3.6068649446015799</Data></Cell>
    <Cell ss:StyleID="s66"><Data ss:Type="Number">-1.03226947430064</Data></Cell>
    <Cell ss:StyleID="s67"><Data ss:Type="Number">-0.69652999491478496</Data></Cell>
    <Cell ss:StyleID="s67"><Data ss:Type="Number">0.84788064942012298</Data></Cell>
    <Cell ss:StyleID="s67"><Data ss:Type="Number">0.61474759891646003</Data></Cell>
    <Cell ss:StyleID="s67"><Data ss:Type="Number">0.62690588155550997</Data></Cell>
    <Cell ss:StyleID="s67"><Data ss:Type="Number">-0.171011275706247</Data></Cell>
   </Row>
   <Row ss:AutoFitHeight="0">
    <Cell><Data ss:Type="String">2598_fr4</Data></Cell>
    <Cell><Data ss:Type="String">P50890</Data></Cell>
    <Cell><Data ss:Type="String">RPSA</Data></Cell>
    <Cell><Data ss:Type="String">XP_018011806.1</Data></Cell>
    <Cell><Data ss:Type="Number">74</Data></Cell>
    <Cell><Data ss:Type="Number">242</Data></Cell>
    <Cell ss:StyleID="s65"><Data ss:Type="Number">1.4E-95</Data></Cell>
    <Cell><Data ss:Type="String">PREDICTED: 40S ribosomal protein SA-like isoform X1 </Data></Cell>
    <Cell><Data ss:Type="String">cell-cell adhesion [GO:0098609]</Data></Cell>
    <Cell><Data ss:Type="String">Hyalella azteca</Data></Cell>
    <Cell><Data ss:Type="String">yellow</Data></Cell>
    <Cell ss:StyleID="s66"><Data ss:Type="Number">0.73794057178614603</Data></Cell>
    <Cell ss:StyleID="s66"><Data ss:Type="Number">0.62823540749303197</Data></Cell>
    <Cell ss:StyleID="s66"><Data ss:Type="Number">0.109705164293115</Data></Cell>
    <Cell ss:StyleID="s66"><Data ss:Type="Number">0.51853024319991703</Data></Cell>
    <Cell ss:StyleID="s67"><Data ss:Type="Number">-0.22998305558681301</Data></Cell>
    <Cell ss:StyleID="s67"><Data ss:Type="Number">-0.18976223688528299</Data></Cell>
    <Cell ss:StyleID="s67"><Data ss:Type="Number">0.200885549259428</Data></Cell>
    <Cell ss:StyleID="s67"><Data ss:Type="Number">-1.0445218125518199E-2</Data></Cell>
    <Cell ss:StyleID="s67"><Data ss:Type="Number">0.73078666654571001</Data></Cell>
   </Row>
   <Row ss:AutoFitHeight="0">
    <Cell><Data ss:Type="String">39606_fr3</Data></Cell>
    <Cell><Data ss:Type="String">-</Data></Cell>
    <Cell><Data ss:Type="String">-</Data></Cell>
    <Cell><Data ss:Type="String">XP_018007759.1</Data></Cell>
    <Cell><Data ss:Type="Number">39.5</Data></Cell>
    <Cell><Data ss:Type="Number">547</Data></Cell>
    <Cell ss:StyleID="s65"><Data ss:Type="Number">2.8000000000000002E-96</Data></Cell>
    <Cell><Data ss:Type="String">PREDICTED: hemolymph clottable protein-like </Data></Cell>
    <Cell><Data ss:Type="String">-</Data></Cell>
    <Cell><Data ss:Type="String">Hyalella azteca</Data></Cell>
    <Cell><Data ss:Type="String">blue</Data></Cell>
    <Cell ss:StyleID="s66"><Data ss:Type="Number">19.2912756417224</Data></Cell>
    <Cell ss:StyleID="s66"><Data ss:Type="Number">13.048356050137899</Data></Cell>
    <Cell ss:StyleID="s66"><Data ss:Type="Number">6.2429195915845099</Data></Cell>
    <Cell ss:StyleID="s66"><Data ss:Type="Number">6.8054364585533902</Data></Cell>
    <Cell ss:StyleID="s67"><Data ss:Type="Number">0.94671779414030299</Data></Cell>
    <Cell ss:StyleID="s67"><Data ss:Type="Number">-0.74168982303004005</Data></Cell>
    <Cell ss:StyleID="s67"><Data ss:Type="Number">-0.86897601817012804</Data></Cell>
    <Cell ss:StyleID="s67"><Data ss:Type="Number">-0.85581075862385902</Data></Cell>
    <Cell ss:StyleID="s67"><Data ss:Type="Number">-2.7074176308606E-2</Data></Cell>
   </Row>
   <Row ss:AutoFitHeight="0">
    <Cell><Data ss:Type="String">13781_fr3</Data></Cell>
    <Cell><Data ss:Type="String">P36578</Data></Cell>
    <Cell><Data ss:Type="String">RPL4</Data></Cell>
    <Cell><Data ss:Type="String">XP_018013148.1</Data></Cell>
    <Cell><Data ss:Type="Number">75.7</Data></Cell>
    <Cell><Data ss:Type="Number">243</Data></Cell>
    <Cell ss:StyleID="s65"><Data ss:Type="Number">2.6000000000000002E-96</Data></Cell>
    <Cell><Data ss:Type="String">PREDICTED: 60S ribosomal protein L4-A-like </Data></Cell>
    <Cell><Data ss:Type="String">nuclear-transcribed mRNA catabolic process, nonsense-mediated decay [GO:0000184]</Data></Cell>
    <Cell><Data ss:Type="String">Hyalella azteca</Data></Cell>
    <Cell><Data ss:Type="String">turquoise</Data></Cell>
    <Cell ss:StyleID="s66"><Data ss:Type="Number">0.92462343771035105</Data></Cell>
    <Cell ss:StyleID="s66"><Data ss:Type="Number">0.75617591817681595</Data></Cell>
    <Cell ss:StyleID="s66"><Data ss:Type="Number">0.16844751953353501</Data></Cell>
    <Cell ss:StyleID="s66"><Data ss:Type="Number">0.58772839864328097</Data></Cell>
    <Cell ss:StyleID="s67"><Data ss:Type="Number">-0.47212259643368898</Data></Cell>
    <Cell ss:StyleID="s67"><Data ss:Type="Number">0.27105121994558501</Data></Cell>
    <Cell ss:StyleID="s67"><Data ss:Type="Number">0.46382410289255099</Data></Cell>
    <Cell ss:StyleID="s67"><Data ss:Type="Number">0.56033876512320002</Data></Cell>
    <Cell ss:StyleID="s67"><Data ss:Type="Number">3.23977514307838E-2</Data></Cell>
   </Row>
   <Row ss:AutoFitHeight="0">
    <Cell><Data ss:Type="String">20187_fr5</Data></Cell>
    <Cell><Data ss:Type="String">Q61941</Data></Cell>
    <Cell><Data ss:Type="String">Nnt</Data></Cell>
    <Cell><Data ss:Type="String">EFX83224.1</Data></Cell>
    <Cell><Data ss:Type="Number">83.5</Data></Cell>
    <Cell><Data ss:Type="Number">218</Data></Cell>
    <Cell ss:StyleID="s65"><Data ss:Type="Number">2.6000000000000002E-96</Data></Cell>
    <Cell><Data ss:Type="String">hypothetical protein DAPPUDRAFT_315656 </Data></Cell>
    <Cell><Data ss:Type="String">proton transmembrane transport [GO:1902600]</Data></Cell>
    <Cell><Data ss:Type="String">Daphnia pulex</Data></Cell>
    <Cell><Data ss:Type="String">turquoise</Data></Cell>
    <Cell ss:StyleID="s66"><Data ss:Type="Number">1.9288174017806199</Data></Cell>
    <Cell ss:StyleID="s66"><Data ss:Type="Number">1.37757539021958</Data></Cell>
    <Cell ss:StyleID="s66"><Data ss:Type="Number">0.55124201156103902</Data></Cell>
    <Cell ss:StyleID="s66"><Data ss:Type="Number">0.82633337865853895</Data></Cell>
    <Cell ss:StyleID="s67"><Data ss:Type="Number">-0.51741674930613102</Data></Cell>
    <Cell ss:StyleID="s67"><Data ss:Type="Number">0.40631544095386601</Data></Cell>
    <Cell ss:StyleID="s67"><Data ss:Type="Number">0.60983437315287503</Data></Cell>
    <Cell ss:StyleID="s67"><Data ss:Type="Number">0.66915292099049395</Data></Cell>
    <Cell ss:StyleID="s67"><Data ss:Type="Number">-6.5587729744580395E-2</Data></Cell>
   </Row>
   <Row ss:AutoFitHeight="0">
    <Cell><Data ss:Type="String">5492_fr3</Data></Cell>
    <Cell><Data ss:Type="String">Q14315</Data></Cell>
    <Cell><Data ss:Type="String">FLNC</Data></Cell>
    <Cell><Data ss:Type="String">XP_018008478.1</Data></Cell>
    <Cell><Data ss:Type="Number">66.900000000000006</Data></Cell>
    <Cell><Data ss:Type="Number">278</Data></Cell>
    <Cell ss:StyleID="s65"><Data ss:Type="Number">1.3000000000000001E-96</Data></Cell>
    <Cell><Data ss:Type="String">PREDICTED: filamin-C-like, partial </Data></Cell>
    <Cell><Data ss:Type="String">protein localization [GO:0008104]</Data></Cell>
    <Cell><Data ss:Type="String">Hyalella azteca</Data></Cell>
    <Cell><Data ss:Type="String">brown</Data></Cell>
    <Cell ss:StyleID="s66"><Data ss:Type="Number">2.2532419709377201</Data></Cell>
    <Cell ss:StyleID="s66"><Data ss:Type="Number">1.1051415757915199</Data></Cell>
    <Cell ss:StyleID="s66"><Data ss:Type="Number">1.1481003951462001</Data></Cell>
    <Cell ss:StyleID="s66"><Data ss:Type="Number">-4.2958819354687698E-2</Data></Cell>
    <Cell ss:StyleID="s67"><Data ss:Type="Number">-0.456323555371138</Data></Cell>
    <Cell ss:StyleID="s67"><Data ss:Type="Number">0.745600304947177</Data></Cell>
    <Cell ss:StyleID="s67"><Data ss:Type="Number">0.42308501890456501</Data></Cell>
    <Cell ss:StyleID="s67"><Data ss:Type="Number">0.53608442975481196</Data></Cell>
    <Cell ss:StyleID="s67"><Data ss:Type="Number">-0.21239253106199299</Data></Cell>
   </Row>
   <Row ss:AutoFitHeight="0">
    <Cell><Data ss:Type="String">203833_fr2</Data></Cell>
    <Cell><Data ss:Type="String">P48810</Data></Cell>
    <Cell><Data ss:Type="String">Hrb87F</Data></Cell>
    <Cell><Data ss:Type="String">XP_018010441.1</Data></Cell>
    <Cell><Data ss:Type="Number">68.5</Data></Cell>
    <Cell><Data ss:Type="Number">286</Data></Cell>
    <Cell ss:StyleID="s65"><Data ss:Type="Number">3.6999999999999998E-97</Data></Cell>
    <Cell><Data ss:Type="String">PREDICTED: heterogeneous nuclear ribonucleoprotein 87F-like isoform X1 </Data></Cell>
    <Cell><Data ss:Type="String">negative regulation of RNA splicing [GO:0033119]</Data></Cell>
    <Cell><Data ss:Type="String">Hyalella azteca</Data></Cell>
    <Cell><Data ss:Type="String">yellow</Data></Cell>
    <Cell ss:StyleID="s66"><Data ss:Type="Number">2.3588925543720598</Data></Cell>
    <Cell ss:StyleID="s66"><Data ss:Type="Number">2.0895441519470599</Data></Cell>
    <Cell ss:StyleID="s66"><Data ss:Type="Number">0.26934840242500602</Data></Cell>
    <Cell ss:StyleID="s66"><Data ss:Type="Number">1.82019574952205</Data></Cell>
    <Cell ss:StyleID="s67"><Data ss:Type="Number">-0.36102344299155398</Data></Cell>
    <Cell ss:StyleID="s67"><Data ss:Type="Number">-0.16491983987127401</Data></Cell>
    <Cell ss:StyleID="s67"><Data ss:Type="Number">0.25137516127523102</Data></Cell>
    <Cell ss:StyleID="s67"><Data ss:Type="Number">-5.2164959957135696E-3</Data></Cell>
    <Cell ss:StyleID="s67"><Data ss:Type="Number">0.87897485858618296</Data></Cell>
   </Row>
   <Row ss:AutoFitHeight="0">
    <Cell><Data ss:Type="String">19196_fr3</Data></Cell>
    <Cell><Data ss:Type="String">P41759</Data></Cell>
    <Cell><Data ss:Type="String">PGK</Data></Cell>
    <Cell><Data ss:Type="String">XP_021926315.1</Data></Cell>
    <Cell><Data ss:Type="Number">48</Data></Cell>
    <Cell><Data ss:Type="Number">473</Data></Cell>
    <Cell ss:StyleID="s65"><Data ss:Type="Number">2.8999999999999999E-97</Data></Cell>
    <Cell><Data ss:Type="String">phosphoglycerate kinase isoform X2 </Data></Cell>
    <Cell><Data ss:Type="String">phosphorylation [GO:0016310]</Data></Cell>
    <Cell><Data ss:Type="String">Zootermopsis nevadensis</Data></Cell>
    <Cell><Data ss:Type="String">turquoise</Data></Cell>
    <Cell ss:StyleID="s66"><Data ss:Type="Number">1.1261675177869099</Data></Cell>
    <Cell ss:StyleID="s66"><Data ss:Type="Number">0.79819938183436601</Data></Cell>
    <Cell ss:StyleID="s66"><Data ss:Type="Number">0.32796813595254398</Data></Cell>
    <Cell ss:StyleID="s66"><Data ss:Type="Number">0.47023124588182302</Data></Cell>
    <Cell ss:StyleID="s67"><Data ss:Type="Number">-0.44517089424057099</Data></Cell>
    <Cell ss:StyleID="s67"><Data ss:Type="Number">0.45310375734001301</Data></Cell>
    <Cell ss:StyleID="s67"><Data ss:Type="Number">0.53290147924293696</Data></Cell>
    <Cell ss:StyleID="s67"><Data ss:Type="Number">0.62985356351133404</Data></Cell>
    <Cell ss:StyleID="s67"><Data ss:Type="Number">-0.18299806809354199</Data></Cell>
   </Row>
   <Row ss:AutoFitHeight="0">
    <Cell><Data ss:Type="String">40028_fr4</Data></Cell>
    <Cell><Data ss:Type="String">P53534</Data></Cell>
    <Cell><Data ss:Type="String">Pygb</Data></Cell>
    <Cell><Data ss:Type="String">XP_018010811.1</Data></Cell>
    <Cell><Data ss:Type="Number">67.400000000000006</Data></Cell>
    <Cell><Data ss:Type="Number">291</Data></Cell>
    <Cell ss:StyleID="s65"><Data ss:Type="Number">2.5000000000000001E-98</Data></Cell>
    <Cell><Data ss:Type="String">PREDICTED: glycogen phosphorylase-like </Data></Cell>
    <Cell><Data ss:Type="String">carbohydrate metabolic process [GO:0005975]</Data></Cell>
    <Cell><Data ss:Type="String">Hyalella azteca</Data></Cell>
    <Cell><Data ss:Type="String">turquoise</Data></Cell>
    <Cell ss:StyleID="s66"><Data ss:Type="Number">4.79009796668407</Data></Cell>
    <Cell ss:StyleID="s66"><Data ss:Type="Number">3.7247494790212099</Data></Cell>
    <Cell ss:StyleID="s66"><Data ss:Type="Number">1.0653484876628601</Data></Cell>
    <Cell ss:StyleID="s66"><Data ss:Type="Number">2.6594009913583401</Data></Cell>
    <Cell ss:StyleID="s67"><Data ss:Type="Number">-0.55566359793577402</Data></Cell>
    <Cell ss:StyleID="s67"><Data ss:Type="Number">0.53697784795752201</Data></Cell>
    <Cell ss:StyleID="s67"><Data ss:Type="Number">0.63573586003796401</Data></Cell>
    <Cell ss:StyleID="s67"><Data ss:Type="Number">0.81706264149402497</Data></Cell>
    <Cell ss:StyleID="s67"><Data ss:Type="Number">-0.207727724810714</Data></Cell>
   </Row>
   <Row ss:AutoFitHeight="0">
    <Cell><Data ss:Type="String">30921_fr3</Data></Cell>
    <Cell><Data ss:Type="String">P19351</Data></Cell>
    <Cell><Data ss:Type="String">up</Data></Cell>
    <Cell><Data ss:Type="String">XP_018020542.1</Data></Cell>
    <Cell><Data ss:Type="Number">62.2</Data></Cell>
    <Cell><Data ss:Type="Number">362</Data></Cell>
    <Cell ss:StyleID="s65"><Data ss:Type="Number">3.2000000000000001E-99</Data></Cell>
    <Cell><Data ss:Type="String">PREDICTED: troponin T, skeletal muscle-like </Data></Cell>
    <Cell><Data ss:Type="String">embryonic morphogenesis [GO:0048598]</Data></Cell>
    <Cell><Data ss:Type="String">Hyalella azteca</Data></Cell>
    <Cell><Data ss:Type="String">brown</Data></Cell>
    <Cell ss:StyleID="s66"><Data ss:Type="Number">5.7682216806006199</Data></Cell>
    <Cell ss:StyleID="s66"><Data ss:Type="Number">2.6037940058367202</Data></Cell>
    <Cell ss:StyleID="s66"><Data ss:Type="Number">3.1644276747639002</Data></Cell>
    <Cell ss:StyleID="s66"><Data ss:Type="Number">-0.56063366892718003</Data></Cell>
    <Cell ss:StyleID="s67"><Data ss:Type="Number">-0.62331105559044997</Data></Cell>
    <Cell ss:StyleID="s67"><Data ss:Type="Number">0.84231034252532899</Data></Cell>
    <Cell ss:StyleID="s67"><Data ss:Type="Number">0.62803026702808695</Data></Cell>
    <Cell ss:StyleID="s67"><Data ss:Type="Number">0.63756901063426297</Data></Cell>
    <Cell ss:StyleID="s67"><Data ss:Type="Number">-0.223396883780551</Data></Cell>
   </Row>
   <Row ss:AutoFitHeight="0">
    <Cell><Data ss:Type="String">47479_fr5</Data></Cell>
    <Cell><Data ss:Type="String">P80096</Data></Cell>
    <Cell><Data ss:Type="String">P80096</Data></Cell>
    <Cell><Data ss:Type="String">CAI78901.1</Data></Cell>
    <Cell><Data ss:Type="Number">60.4</Data></Cell>
    <Cell><Data ss:Type="Number">338</Data></Cell>
    <Cell ss:StyleID="s65"><Data ss:Type="Number">3.2000000000000001E-99</Data></Cell>
    <Cell><Data ss:Type="String">hemocyanin subunit 1 </Data></Cell>
    <Cell><Data ss:Type="String">oxidation-reduction process [GO:0055114]</Data></Cell>
    <Cell><Data ss:Type="String">Gammarus roeselii</Data></Cell>
    <Cell><Data ss:Type="String">grey</Data></Cell>
    <Cell ss:StyleID="s66"><Data ss:Type="Number">5.31067164444863E-2</Data></Cell>
    <Cell ss:StyleID="s66"><Data ss:Type="Number">4.6221253418887703E-3</Data></Cell>
    <Cell ss:StyleID="s66"><Data ss:Type="Number">4.84845911025975E-2</Data></Cell>
    <Cell ss:StyleID="s66"><Data ss:Type="Number">-4.3862465760708701E-2</Data></Cell>
    <Cell ss:StyleID="s67"><Data ss:Type="Number">-0.18078531689669</Data></Cell>
    <Cell ss:StyleID="s67"><Data ss:Type="Number">0.124615334652452</Data></Cell>
    <Cell ss:StyleID="s67"><Data ss:Type="Number">0.28338920934400003</Data></Cell>
    <Cell ss:StyleID="s67"><Data ss:Type="Number">0.37850451526533502</Data></Cell>
    <Cell ss:StyleID="s67"><Data ss:Type="Number">-0.21244446445580101</Data></Cell>
   </Row>
   <Row ss:AutoFitHeight="0">
    <Cell><Data ss:Type="String">98010_fr6</Data></Cell>
    <Cell><Data ss:Type="String">P05661</Data></Cell>
    <Cell><Data ss:Type="String">Mhc</Data></Cell>
    <Cell><Data ss:Type="String">XP_015186749.1</Data></Cell>
    <Cell><Data ss:Type="Number">54.8</Data></Cell>
    <Cell><Data ss:Type="Number">374</Data></Cell>
    <Cell ss:StyleID="s65"><Data ss:Type="Number">3.8999999999999998E-100</Data></Cell>
    <Cell><Data ss:Type="String">PREDICTED: myosin heavy chain, muscle isoform X11 </Data></Cell>
    <Cell><Data ss:Type="String">locomotion [GO:0040011]</Data></Cell>
    <Cell><Data ss:Type="String">Polistes dominula</Data></Cell>
    <Cell><Data ss:Type="String">brown</Data></Cell>
    <Cell ss:StyleID="s66"><Data ss:Type="Number">4.5889521841278498</Data></Cell>
    <Cell ss:StyleID="s66"><Data ss:Type="Number">2.9117058108421698</Data></Cell>
    <Cell ss:StyleID="s66"><Data ss:Type="Number">1.6772463732856799</Data></Cell>
    <Cell ss:StyleID="s66"><Data ss:Type="Number">1.2344594375564899</Data></Cell>
    <Cell ss:StyleID="s67"><Data ss:Type="Number">-0.57459033183141806</Data></Cell>
    <Cell ss:StyleID="s67"><Data ss:Type="Number">0.87639209859723499</Data></Cell>
    <Cell ss:StyleID="s67"><Data ss:Type="Number">0.48853933139897399</Data></Cell>
    <Cell ss:StyleID="s67"><Data ss:Type="Number">0.49016281029543302</Data></Cell>
    <Cell ss:StyleID="s67"><Data ss:Type="Number">-0.21790700022370799</Data></Cell>
   </Row>
   <Row ss:AutoFitHeight="0">
    <Cell><Data ss:Type="String">14388_fr6</Data></Cell>
    <Cell><Data ss:Type="String">P15426</Data></Cell>
    <Cell><Data ss:Type="String">TPI1</Data></Cell>
    <Cell><Data ss:Type="String">XP_018024838.1</Data></Cell>
    <Cell><Data ss:Type="Number">75.5</Data></Cell>
    <Cell><Data ss:Type="Number">265</Data></Cell>
    <Cell ss:StyleID="s65"><Data ss:Type="Number">3.7000000000000002E-100</Data></Cell>
    <Cell><Data ss:Type="String">PREDICTED: triosephosphate isomerase B-like </Data></Cell>
    <Cell><Data ss:Type="String">glycerol catabolic process [GO:0019563]</Data></Cell>
    <Cell><Data ss:Type="String">Hyalella azteca</Data></Cell>
    <Cell><Data ss:Type="String">turquoise</Data></Cell>
    <Cell ss:StyleID="s66"><Data ss:Type="Number">1.9645745510037</Data></Cell>
    <Cell ss:StyleID="s66"><Data ss:Type="Number">1.302374586055</Data></Cell>
[truncated: 1,153,253 more chars]
